# Supplementary material for: Contrasting pathogen prevalence between tick and dog populations at Chornobyl
Source: Parasit Vectors. 2024 Nov 17;17:470. doi: 10.1186/s13071-024-06563-4 (PMC11571660; doi:10.1186/s13071-024-06563-4)
Supplement: Supplementary file 1 — Additional file 1. Table S1. Assay results for each tick, including results for both the 'body' compared to the respective 'head' forpositive 'body' samples. [file 13071_2024_6563_MOESM1_ESM.xlsx]

## Sheet: SuppTable1
Supplementary table 1. Assay results for each tick, including results for both the 'body' compared to the respective 'head' for positive 'body' samples.
Sample Information				PCR and qPCR Assay Sequencing results				qPCR Assay Results										Sanger Sequences
Species ID (via COI)	TickID	Sample Location	Coinfected?	Anaplasmatacae	Babesia Spp. (qPCR)	B. burgdorferi genospecies	Francisella tularensis spp.	A. phagocytophilum 'body'	A. phagocytophilum 'head'	Babesia Spp. 'body'	Babesia spp. 'head'	Bartonella spp. 'body'	B. burgdorferi 'body'	B. burgdorferi 'head'	R. raoultii 'body'	R. raoultii 'head'	IxRic (IPC)	Tick COI F	Tick COI R	Anaplasmataceae F	Anaplasmataceae R	Babesia R	Piroplasmid F	Piroplasmid R	Borrelia F	Borrelia R	Francisella tularensis F	Francisella tularensis R
Ixodes ricinus	T001	CC			Babesia canis canis-like					+	+						+	TCTATAAGATTTTAATTCGACTGAATTAGGACAACCAGGATCATTAATTGGCAATGACCAAATTTATAATGTTATTGTTACAGCCCATGCTTTTATTATAATTTTTTTTATAGTTATACCAGTAATGATTGGTGGATTTGGAAATTGATTAATTCCTTTAATATTAGGTGCACCAGATATAGCTTTTCCTCGAATAAATAATTTAAGTTTTTGATTATTACCCCCTTCTTTATTTTTATTAATTAATTCTTCTTTAGTTGAAAGTGGGGCAGGAACTGGATGAACAGTATACCCCCCACTTTCAGCAAATATTTCTCATTCTGGAGCTTCCGTTGACATAGCAATTTTCTCCCTTCATTTAGCAGGAATTTCATCAATTTTAGGGGCAATTAATTTTAT…	TAATATTAGGTGCACCAGATATAGCTTTTCCTCGAATAAATAATTTAAGTTTTTGATTATTACCCCCTTCTTTATTTTTATTAATTAATTCTTCTTTAGTTGAAAGTGGGGCAGGAACTGGATGAACAGTATACCCCCCACTTTCAGCAAATATTTCTCATTCTGGAGCTTCCGTTGACATAGCAATTTTCTCCCTTCATTTAGCAGGAATTTCATCAATTTTAGGGGCAATTAATTTTATTACAACAATTATTAATATACGTTCACCAGGACTATCTTTAGAACGAATACCTTTATTTGTATGATCAGTTTTAATTACAGCAATTTTACTTCTTCTTTCTCTTCCTGTTCTTGCTGGAGCAATTACTATATTATTAACAGATCGAAATTTTAACACTT…			TGACCTTATTCAGCATTAAATTTTTTTTAGCACCATTGTGGAAATCACGTTAATAATATATTTCTATACTGTGAGAGAAAGTTAGTGAAGGAACTTGACAGGT
Ixodes ricinus	T002	CC	y	Anaplasma phagocytophilum		Borrelia afzelii		+	+				+	+			+	ATAGAATTTTATTCGAACTGAATTAGGACAACCAGGATCATTAATTGGCAATGACCAAATTTATAATGTTATTGTTACAGCCCATGCTTTTATTATAATTTTTTTTATAGTTATACCAGTAATAATTGGTGGATTTGGAAATTGATTAATTCCTTTAATATTAGGTGCACCAGATATAGCTTTTCCTCGAATAAATAATTTAAGTTTTTGATTATTACCTCCTTCTTTATTTTTATTAATTAATTCTTCTTTAGTTGAAAGTGGGGCAGGAACTGGATGAACAGTATACCCCCCACTTTCAGCAAATATTTCTCATTCTGGAGCTTCCGTTGACATAGCAATTTTCTCCCTTCATTTAGCAGGAATTTCATCAATCTTAGGAGCAATTAATTTTATTAC…	TCCTCGAATAAATAATTTAAGTTTTTGATTATTACCTCCTTCTTTATTTTTATTAATTAATTCTTCTTTAGTTGAAAGTGGGGCAGGAACTGGATGAACAGTATACCCCCCACTTTCAGCAAATATTTCTCATTCTGGAGCTTCCGTTGACATAGCAATTTTCTCCCTTCATTTAGCAGGAATTTCATCAATCTTAGGAGCAATTAATTTTATTACAACAATTATTAATATACGTTCACCAGGACTATCTTTAGAACGAATACCTTTATTTGTATGATCAGTTTTAATTACAGCAATTTTACTTCTTCTTTCTCTTCCTGTTCTTGCTGGAGCAATTACTATGTTATTAACAGATCGAAATTTTAACACTTCATTTTTTGATCCTTGTGGGGGAGGTGA…	GACTACAATAGGTTGCAATGTCGCAAGGCTGAGCTAATCCGTAAAAGTCATCTCAGTTCGGATTGTCCTCTGCAACTCGAGGGCATGAAGTCGGAATCGCTAGTAATCGTGGATCAGCATGCCACGGTGAATACGTTCTCGGGTCTTGTACACACTGCCCGTCACGCCATGGGAATTGGCTTAACTCGAAGCTGGTGA	GAGACGTATTCACCGTGGCATGCTGATCCACGATTACTAGCGATTCCGACTTCATGCCCTCGAGTTGCAGAGGACAATCCGAACTGAGATGACTTTTACGGATTAGCTCAGCCTTGCGACATTGCAACCTATTGTAGTCACCATTGTAGCACGTGTGTAGCCCACCCCATAAGGGCCGTGCTGACTTGCCATCATCCCC				TAGTAGCTAATACCGAATAAGGTCAATTAATTTGTTAATTGATGAAAGGAAGCCTTTAAAGCTTCGCTTGTAGATGAGTCTGCGTCTTATTAGTTAGTTGGTGGGGTAAATGCCTACCAAGGCGATGATAAGTAACCGGCCTGAGAGA	TGTGGCGAACGGGTGAGTAACGCGTGGATGATCTACCTATGAGATGGGGATAACTACTAGAAATAGTAGCTAATACCGAATAAGGTCAATTAATTTGTTAATTGATGAAAGGAAGCCTTTAAAGCTTCGCTTGTAGATGAG
Ixodes ricinus	T003	CC		Anaplasma platys													+	CTATAAGATTTTATTCGAACTGAATTAGGACAACCAGGATCATTAATTGGCAATGACCAAATTTATAATGTTATTGTTACAGCCCATGCTTTTATTATAATTTTTTTTATAGTTATACCAGTAATGATTGGTGGATTTGGAAATTGATTAATTCCTTTAATATTAGGTGCACCAGATATAGCTTTTCCTCGAATAAATAATTTAAGTTTTTGATTATTACCCCCTTCTTTATTTTTATTAATTAATTCTTCTTTAGTTGAAAGTGGGGCAGGAACTGGATGAACAGTATACCCCCCACTTTCAGCAAATATTTCTCATTCTGGAGCTTCCGTTGACATAGCAATTTTCTCCCTTCATTTAGCAGGAATTTCATCAATTTTAGGGGCAATTAATTTTATT…	TAATATTAGGTGCACCAGATATAGCTTTTCCTCGAATAAATAATTTAAGTTTTTGATTATTACCCCCTTCTTTATTTTTATTAATTAATTCTTCTTTAGTTGAAAGTGGGGCAGGAACTGGATGAACAGTATACCCCCCACTTTCAGCAAATATTTCTCATTCTGGAGCTTCCGTTGACATAGCAATTTTCTCCCTTCATTTAGCAGGAATTTCATCAATTTTAGGGGCAATTAATTTTATTACAACAATTATTAATATACGTTCACCAGGACTATCTTTAGAACGAATACCTTTATTTGTATGATCAGTTTTAATTACAGCAATTTTACTTCTTCTTTCTCTTCCTGTTCTTGCTGGAGCAATTACTATATTATTAACAGATCGAAATTTTAACACTT…	GTTGCAATGTCGCAAGGCTGAGCTAATCCGTAAAGTCATCTCAGTTCGGATTGTCCTCTGCAACTCGAGGGCATGAAGTCGGGATCGCTAGTAATCGTGGATCAGCATGCCACGGTGTATACGTTCTCGGGTCTTGTACACACTGCCCGTCACGCCATGGGAATTGGCTTAACTCGAAGCTGGTGA	TATTCCCGTGGCATGCTAGATCCACGATTACTAGCGATCCCGACTTCATGCCCTCGAGTTGCAGAGGACAATCCGAACTGAGATGACTTCTACGGATTAGCTCAGCCTTGCGACATTGCAACCTATTGTAGTCACCATTGTAGCACGTGTGTAGCCCACCCCATAAGGGCCGTGCTGACTTGACATCATCCCC
Ixodes ricinus	T004	CC															+	GAATTTTATTCGAACTGAATTAGGACAACCAGGATCATTAATTGGCAATGACCAAATTTATAATGTTATTGTTACAGCCCATGCTTTTATTATAATTTTTTTTATAGTTATACCAGTAATGATTGGTGGATTTGGAAATTGATTAATTCCTTTAATATTAGGTGCACCAGATATAGCTTTTCCTCGAATAAATAATTTAAGTTTTTGATTATTACCCCCTTCTTTATTTTTATTAATTAATTCTTCTTTAGTTGAAAGTGGGGCAGGAACTGGGTGAACAGTATACCCCCCACTTTCAGCAAATATTTCTCATTCTGGAGCTTCCGTTGACATAGCAATTTTCTCCCTTCATTTAGCAGGAATTTCATCAATTTTAGGGGCAATTAATTTTATTACAAC…	TATTAGGTGCACCAGATATAGCTTTTCCTCGAATAAATAATTTAAGTTTTTGATTATTACCCCCTTCTTTATTTTTATTAATTAATTCTTCTTTAGTTGAAAGTGGGGCAGGAACTGGGTGAACAGTATACCCCCCACTTTCAGCAAATATTTCTCATTCTGGAGCTTCCGTTGACATAGCAATTTTCTCCCTTCATTTAGCAGGAATTTCATCAATTTTAGGGGCAATTAATTTTATTACAACAATTATTAATATACGTTCACCAGGACTATCTTTAGAACGAATACCTTTATTTGTATGATCAGTTTTAATTACAGCAATTTTACTTCTTCTTTCTCTTCCTGTTCTTGCTGGAGCAATTACTATATTATTAACAGATCGAAATTTTAACACTTCAT…
Ixodes ricinus	T005	CC															+	GATTTTATTCGACTGAATTAGGACAACCAGGATCATTAATTGGGAAAGAAACAAATTTATAATGTTATTGTTACAGCCCATGCTTTTATTATAATTTTTTTTATAGTTATACCAGTAATGATTGGTGGATTTGGAAATTGATTAATTCCTTTAATATTAGGTGCACCAGATATAGCTTTTCCTCGAATAAATAATTTAAGTTTTTGATTATTACCCCCTTCTTTATTTTTATTAATTAATTCTTCTTTAGTTGAAAGTGGGGCAGGAACTGGATGAACAGTATACCCCCCACTTTCAGCAAATATTTCTCATTCTGGAGCTTCCGTTGACATAGCAATTTTCTCCCTTCATTTAGCAGGAATTTCATCAATTTTAGGGGCAATTAATTTTATTACAACA…	TATAGTTATACCAGTAATGATTGGTGGATTTGGAAATTGATTAATTCCTTTAATATTAGGTGCACCAGATATAGCTTTTCCTCGAATAAATAATTTAAGTTTTTGATTATTACCCCCTTCTTTATTTTTATTAATTAATTCTTCTTTAGTTGAAAGTGGGGCAGGAACTGGATGAACAGTATACCCCCCACTTTCAGCAAATATTTCTCATTCTGGAGCTTCCGTTGACATAGCAATTTTCTCCCTTCATTTAGCAGGAATTTCATCAATTTTAGGGGCAATTAATTTTATTACAACAATTATTAATATACGTTCACCAGGACTATCTTTAGAACGAATACCTTTATTTGTATGATCAGTTTTAATTACAGCAATTTTACTTCTTCTTTCTCTTCCTGT…
Ixodes ricinus	T006	CC															+	CTATAAGATTTTAATTCGAACTGAATTAGGACAACCAGGATCATTAATTGGCAATGACCAGATTTATAATGTTATTGTTACAGCCCATGCTTTTATTATAATTTTTTTTATAGTTATACCAGTAATGATTGGTGGATTTGGAAATTGATTAATTCCTTTAATATTAGGTGCACCAGATATAGCTTTTCCTCGAATAAATAATTTAAGTTTTTGATTATTACCCCCTTCTTTATTTTTATTAATTAATTCTTCTTTAGTTGAAAGTGGGGTAGGAACTGGATGAACAGTATACCCCCCACTTTCAGCAAATATTTCTCATTCTGGAGCTTCCGTTGACATAGCAATTTTCTCCCTTCATTTAGCAGGAATTTCATCAATTTTAGGGGCAATTAATTTTAT…	AATTCCTTTAATATTAGGTGCACCAGATATAGCTTTTCCTCGAATAAATAATTTAAGTTTTTGATTATTACCCCCTTCTTTATTTTTATTAATTAATTCTTCTTTAGTTGAAAGTGGGGTAGGAACTGGATGAACAGTATACCCCCCACTTTCAGCAAATATTTCTCATTCTGGAGCTTCCGTTGACATAGCAATTTTCTCCCTTCATTTAGCAGGAATTTCATCAATTTTAGGGGCAATTAATTTTATTACAACAATTATTAATATACGTTCACCAGGACTATCTTTAGAACGAATACCTTTATTTGTATGATCAGTTTTAATTACAGCAATTTTACTTCTTCTTTCTCTTCCTGTTCTTGCTGGAGCAATTACTATATTATTAACAGATCGAAATTT…
Ixodes ricinus	T007	CC	y			Borrelia valaisiana		+	+				+	+			+	TCTATAGATTTTATTCGAACTGAATTAGGACAACCAGGATCATTAATTGGCAATGACCAAATTTATAATGTTATTGTTACAGCCCATGCTTTTATTATAATTTTTTTTATAGTTATACCAGTAATGATTGGTGGATTTGGAAATTGATTAATTCCTTTAATATTAGGTGCACCAGATATAGCTTTTCCTCGAATAAATAATTTAAGTTTTTGATTATTACCCCCTTCTTTATTTTTATTAATTAATTCTTCTTTAGTTGAAAGTGGGGCAGGAACTGGATGAACAGTATACCCCCCACTTTCAGCAAATATTTCTCATTCTGGAGCTTCCGTTGACATAGCAATTTTCTCCCTTCATTTAGCAGGAATTTCATCAATTTTAGGGGCAATTAATTTTATT…	TATTAATTAATTCTTCTTTAGTTGAAAGTGGGGCAGGAACTGGATGAACAGTATACCCCCCACTTTCAGCAAATATTTCTCATTCTGGAGCTTCCGTTGACATAGCAATTTTCTCCCTTCATTTAGCAGGAATTTCATCAATTTTAGGGGCAATTAATTTTATTACAACAATTATTAATATACGTTCACCAGGACTATCTTTAGAACGAATACCTTTATTTGTATGATCAGTTTTAATTACAGCAATTTTACTTCTTCTTTCTCTTCCTGTTCTTGCTGGAGCAATTACTATATTATTAACAGATCGAAATTTTAACACTTCATTTTTTGATCCTTGTGGGGGAGGTGATCCAATTTTATATCAACATTTATTTTGATTTTTTGGTCATCCTGAAGTTT…						AGTGGCTAATACCGAATAAGGTCAATTAATTTGTTAATTGATGAAAGGAAGCCTTTAAAGCTTCGCTTGTAGATGAGTCTGCGTCTTATTAGTTAGTTGGTGGGGTAAATGCCTACCAAGGCGATGATAAGTAACCGGCCTGAGAGA	AGTGGCGAACGGGTGAGTAACGCGTGGATGATCTACCTATGAGATGGGGATAACTACTAGAAATAGTGGCTAATACCGAATAAGGTCAATTAATTTGTTAATTGATGAAAGGAAGCCTTTAAAGCTTCGCTTGTAGATGAGTCTGC
Ixodes ricinus	T008	CC															+	AGAATTTTAATTCGAACTGAATTAGGACAACCAGGATCATTAATTGGCAATGACCAGATTTATAATGTTATTGTTACAGCCCATGCTTTTATTATAATTTTTTTTATAGTTATACCAGTAATGATCGGTGGATTTGGAAATTGATTAATTCCTTTAATATTAGGTGCACCAGATATAGCTTTTCCTCGAATAAATAATTTAAGTTTTTGATTATTACCCCCTTCTTTATTTTTATTAATTAATTCTTCTTTAGTTGAAAGTGGGGCAGGAACTGGATGAACAGTATACCCCCCACTTTCAGCAAATATTTCTCATTCTGGAGCTTCCGTTGACATAGCAATTTTCTCCCTTCATTTACCAGGAATTTCATCAATTTTAGGGGCAATTAATTTTATTACA…	ATTGATTAATTCCTTTAATATTAGGTGCACCAGATATAGCTTTTCCTCGAATAAATAATTTAAGTTTTTGATTATTACCCCCTTCTTTATTTTTATTAATTAATTCTTCTTTAGTTGAAAGTGGGGCAGGAACTGGATGAACAGTATACCCCCCACTTTCAGCAAATATTTCTCATTCTGGAGCTTCCGTTGACATAGCAATTTTCTCCCTTCATTTAGCAGGAATTTCATCAATTTTAGGGGCAATTAATTTTATTACAACAATTATTAATATACGTTCACCAGGACTTTCTTTAGAACGAATACCTTTATTTGTATGATCAGTTTTAATTACAGCAATTTTACTTCTTCTTTCTCTTCCTGTTCTTGCTGGAGCAATTACTATATTATTAACAGATC…
Ixodes ricinus	T009	CC		Anaplasma phagocytophilum				+	+								+	CTATAGATTTTATTCGACTGAATTAGGACAACCAGGATCATTAATTGGCAATGACCAAATTTATAATGTTATTGTTACAGCCCATGCTTTTATTATAATTTTTTTTATAGTTATACCAGTAATGATTGGTGGATTTGGAAATTGATTAATTCCTTTAATATTAGGTGCACCAGATATAGCTTTTCCTCGAATAAATAATTTAAGTTTTTGATTATTACCCCCTTCTTTATTTTTATTAATTAATTCTTCTTTAGTTGAAAGTGGGGCAGGAACTGGATGAACAGTATACCCCCCACTTTCAGCAAATATTTCTCATTCTGGAGCTTCCGTTGACATAGCAATTTTCTCCCTTCATTTAGCAGGAATTTCATCAATTTTAGGGGCAATTAATTTTATTAC…	TAATATTAGGTGCACCAGATATAGCTTTTCCTCGAATAAATAATTTAAGTTTTTGATTATTACCCCCTTCTTTATTTTTATTAATTAATTCTTCTTTAGTTGAAAGTGGGGCAGGAACTGGATGAACAGTATACCCCCCACTTTCAGCAAATATTTCTCATTCTGGAGCTTCCGTTGACATAGCAATTTTCTCCCTTCATTTAGCAGGAATTTCATCAATTTTAGGGGCAATTAATTTTATTACAACAATTATTAATATACGTTCACCAGGACTATCTTTAGAACGAATACCTTTATTTGTATGATCAGTTTTAATTACAGCAATTTTACTTCTTCTTTCTCTTCCTGTTCTTGCTGGAGCAATTACTATATTATTAACAGATCGAAATTTTAACACTT…	CATGGTGACTACATAGGTTGCAATGTCGCAAGGCTGAGCTAATCCGTAAAAGTCATCTCAGTTCGGATTGTCCTCTGCAACTCGAGGGCATGAAGTCGGAATCGCTAGTAATCGTGGATCAGCATGCCACGGTGAATACGTTCTCGGGTCTTGTACACACTGCCCGTCACGCCATGGGAATTGGCTTAACTCGAAGCTGGTGA	GAGACGTATTCACCGTGGCATGCTGATCCACGATTACTAGCGATTCCGACTTCATGCCCTCGAGTTGCAGAGGACAATCCGAACTGAGATGACTTTTACGGATTAGCTCAGCCTTGCGACATTGCAACCTATTGTAGTCACCATTGTAGCACGTGTGTAGCCCACCCCATAAGGGCCGTGCTGACTTGACATCATCCCC
Ixodes ricinus	T010	CC				Borrelia garinii							+	+			+	CGACTGAATTAGGACAACCAGGATCATTAATTGGCAATGACCAGATTTATAATGTTATTGTTACAGCCCATGCTTTTATTATAATTTTTTTTATAGTTATACCAGTAATGATTGGTGGATTTGGAAATTGATTAATTCCTTTAATATTAGGTGCACCAGATATAGCTTTTCCTCGAATAAATAATTTAAGTTTTTGATTATTACCCCCTTCTTTATTTTTACTAATTAATTCTTCTTTAGTTGAAAGTGGGGCAGGAACTGGATGAACAGTATACCCCCCACTTTCAGCAAATATTTCTCATTCTGGAGCTTCCGTTGACATAGCAATTTTCTCCCTTCATTTAGCAGGAATTTCATCAATTTTAGGGGCAATTAATTTTATTACAACAATTATTAATA…	GGTGCACCAGATATAGCTTTTCCTCGAATAAATAATTTAAGTTTTTGATTATTACCCCCTTCTTTATTTTTACTAATTAATTCTTCTTTAGTTGAAAGTGGGGCAGGAACTGGATGAACAGTATACCCCCCACTTTCAGCAAATATTTCTCATTCTGGAGCTTCCGTTGACATAGCAATTTTCTCCCTTCATTTAGCAGGAATTTCATCAATTTTAGGGGCAATTAATTTTATTACAACAATTATTAATATACGTTCACCAGGACTATCTTTAGAACGAATACCTTTATTTGTATGATCAGTTTTAATTACAGCAATTTTACTTCTTCTTTCTCTTCCTGTTCTTGCTGGAGCAATTACTATATTATTAACAGATCGAAATTTTAACACTTCATTTTTT…						CTTATACCGAATAAAGTCAATCAATTTGTTAATTGATGAAAGGAAGCCTTTAAAGCTTCACTTGGAGATGAGTCTGCGTCTTATTAACTAGTTGGTAGGGTAAATGCCTACCAAGGCGATGATAAGTAACCGGCCTGAGAGA	CAGTGGCGAACGGGTGAGTAACGTAGTGGATGATCTACCTACGAGATGGGGATAACTATTAGAAATAGTAGCTAATACCGAATAAAGTCAATCAATTTCTTAATTGATGAAAGGGAGCCTTTAAAGCTTCGCTGTAGATGAGTCTG
Ixodes ricinus	T011	CC						+	+								+	TATTCGAACTGAATTAGGACAACCAGGATCATTAATTGGCAATGACCAAATTTATAATGTTATTGTTACAGCCCATGCTTTTATTATAATTTTTTTTATAGTTATACCAGTAATGATTGGTGGATTTGGAAATTGATTAATTCCTTTAATATTAGGTGCACCAGATATAGCTTTTCCTCGAATAAATAATTTAAGTTTTTGATTATTACCCCCTTCTTTATTTTTATTAATTAATTCTTCTTTAGTTGAAAGTGGGGCAGGAACTGGATGAACAGTATACCCCCCACTTTCAGCAAATATTTCTCATTCTGGAGCTTCCGTTGACATAGCAATTTTCTCCCTTCATTTAGCAGGAATTTCATCAATTTTAGGGGCAATTAATTTTATTACAACAATTAT…	GCTAATATAGCATAAATTATTCCTAATGTTCCAAATGGTTCCTTTTTACCTGTATGAAAACAAATAATATGGGAAATTATTCCAAAACCTGGTAAAATAAGAATATAAACTTCAGGATGACCAAAAAATCAAAATAAATGTTGATATAAAATTGGATCACCTCCCCCACAAGGATCAAAAAATGAAGTGTTAAAATTTCGATCTGTTAATAATATAGTAATTGCTCCAGCAAGAACAGGAAGAGAAAGAAGAAGTAAAATTGCTGTAATTAAAACTGATCATACAAATAAAGGTATTCGTTCTAAAGATAGTCCTGGTGAACGTATATTAATAATTGTTGTAATAAAATTAATTGCCCCTAAAATTGATGAAATTCCTGCTAAATGAAGGGAGAAAATT…
Ixodes ricinus	T012	CC		Anaplasma platys													+	CTATAAGATTTTAATTCGAACTGAATTAGGACAACCAGGATCATTAATTGGCAATGACCAAATTTATAATGTTATTGTTACAGCCCATGCTTTTATTATAATTTTTTTTATAGTTATACCAGTAATGATTGGTGGATTTGGAAATTGATTAATTCCTTTAATATTAGGTGCACCAGATATAGCTTTTCCTCGAATAAATAATTTAAGTTTTTGATTATTACCCCCTTCTTTATTTTTATTAATTAATTCTTCTTTAGTTGAAAGTGGGGCAGGAACTGGATGAACAGTATACCCCCCACTTTCAGCAAATATTTCTCATTCTGGAGCTTCCGTTGACATAGCAATTTTCTCCCTTCATTTAGCAGGAATTTCATCAATTTTAGGGGCAATTAATTTTAT…	ATAGTTATACCAGTAATGATTGGTGGATTTGGAAATTGATTAATTCCTTTAATATTAGGTGCACCAGATATAGCTTTTCCTCGAATAAATAATTTAAGTTTTTGATTATTACCCCCTTCTTTATTTTTATTAATTAATTCTTCTTTAGTTGAAAGTGGGGCAGGAACTGGATGAACAGTATACCCCCCACTTTCAGCAAATATTTCTCATTCTGGAGCTTCCGTTGACATAGCAATTTTCTCCCTTCATTTAGCAGGAATTTCATCAATTTTAGGGGCAATTAATTTTATTACAACAATTATTAATATACGTTCACCAGGACTATCTTTAGAACGAATACCTTTATTTGTATGATCAGTTTTAATTACAGCAATTTTACTTCTTCTTTCTCTTCCTGTT…	TGACTACATAGGTTGCGATGTCGCAAGGCTGAGCTAATCCGTAAAGTCATCTCAGTTCGGATTGTCCTCTGCAACTCGAGGGCATGAAGTCGGAATCGCTAGTAATCGTGGATCAGCATGCCACGGTGAATACGTTCTCGGGTCTTGTACACACTGCCCGTCACGCCATGGGAATTGGCTTAACTCGAAGCTGGTG	GAGACGTATTCCCGTGGCATGCTGATCCACGATTACTAGCGATTCCGACTTCATGCCCTCGAGTTGCAGAGGACAATCCGAACTGAGATGACTTTTACGGATTAGCTCAGCCTTGCGACATCGCAACCTATTGTAGTCACCATTGTAGCACGTGTGTAGCCCACCCCATAAGGGCCGTGCTGACTTGACATCATCCC
Ixodes ricinus	T013	CC						+	+								+	TATCTATAAGATTTTAATTCGACTGAATTAGGACAACCAGGGTCATTAATTGGCAATGACCAAATTTATAATGTTATTGTTACAGCCCATGCTTTTATTATAATTTTTTTTATAGTTATACCAGTAATAATTGGTGGATTTGGAAATTGATTAATTCCTTTAATATTAGGTGCACCAGATATAGCTTTTCCTCGAATAAATAATTTAAGTTTTTGATTATTACCTCCTTCTTTATTTTTATTAATTAATTCTTCTTTAGTTGAAAGTGGGGCAGGAACTGGATGAACAGTATACCCCCCACTTTCAGCAAATATTTCTCATTCTGGAGCTTCCGTTGACATAGCAATTTTCTCCCTTCATTTAGCAGGAATTTCATCAATCTTAGGAGCAATTAATTTT…	TCCTCGAATAAATAATTTAAGTTTTTGATTATTACCTCCTTCTTTATTTTTATTAATTAATTCTTCTTTAGTTGAAAGTGGGGCAGGAACTGGATGAACAGTATACCCCCCACTTTCAGCAAATATTTCTCATTCTGGAGCTTCCGTTGACATAGCAATTTTCTCCCTTCATTTAGCAGGAATTTCATCAATCTTAGGAGCAATTAATTTTATTACAACAATTATTAATATACGTTCACCAGGACTATCTTTAGAACGAATACCTTTATTTGTATGATCAGTTTTAATTACAGCAATTTTACTTCTTCTTTCTCTTCCTGTTCTTGCTGGAGCAATTACTATATTATTAACAGATCGAAATTTTAACACTTCATTTTTTGATCCTTGTGGGGGAGGTGA…
Ixodes ricinus	T014	CC															+	ATTAGGACAACCAGGATCATTAATTGGCAATGACCAAATTTATAATGTTATTGTTACAGCCCATGCTTTTATTATAATTTTTTTTATAGTTATACCAGTAATGATTGGTGGATTTGGAAATTGATTAATTCCTTTAATATTAGGTGCACCAGATATAGCTTTTCCTCGAATAAATAATTTAAGTTTTTGATTATTACCCCCTTCTTTATTTTTATTAATTAATTCTTCTTTAGTTGAAAGTGGGGCAGGAACTGGATGAACAGTATACCCCCCACTTTCAGCAAATATTTCTCATTCTGGAGCTTCCGTTGACATAGCAATTTTCTCCCTTCATTTAGCAGGAATTTCATCAATTTTAGGGGCAATTAATTTTATTACAACAATTATTAATATACGTTC…	TATTAATTAATTCTTCTTTAGTTGAAAGTGGGGCAGGAACTGGATGAACAGTATACCCCCCACTTTCAGCAAATATTTCTCATTCTGGAGCTTCCGTTGACATAGCAATTTTCTCCCTTCATTTAGCAGGAATTTCATCAATTTTAGGGGCAATTAATTTTATTACAACAATTATTAATATACGTTCACCAGGACTATCTTTAGAACGAATACCTTTATTTGTATGATCAGTTTTAATTACAGCAATTTTACTTCTTCTTTCTCTTCCTGTTCTTGCTGGAGCAATTACTATATTATTAACAGATCGAAATTTTAACACTTCATTTTTTGATCCTTGTGGGGGAGGTGATCCAATTTTATATCAACATTTATTTTGATTTTTTGGTCATCCTGAAGTTT…
Ixodes ricinus	T015	CC		Anaplasma phagocytophilum				+	+								+	AAGATTTTATTCGAACTGAATTAGGACAACCAGGATCATTAATTGGCAATGACCAAATTTATAATGTTATTGTTACAGCCCATGCTTTTATTATAATTTTTTTTATAGTTATACCAGTAATGATTGGTGGATTTGGAAATTGATTAATTCCTTTAATATTAGGTGCACCAGATATAGCTTTTCCTCGAATAAATAATTTAAGTTTTTGATTATTACCCCCTTCTTTATTTTTATTAATTAATTCTTCTTTAGTTGAAAGTGGGGCAGGAACTGGATGAACAGTATACCCCCCACTTTCAGCAAATATTTCTCATTCTGGAGCTTCCGTTGACATAGCAATTTTCTCCCTTCATTTAGCAGGAATTTCATCAATTTTAGGGGCAATTAATTTTATTACAA…	AATATTAGGTGCACCAGATATAGCTTTTCCTCGAATAAATAATTTAAGTTTTTGATTATTACCCCCTTCTTTATTTTTATTAATTAATTCTTCTTTAGTTGAAAGTGGGGCAGGAACTGGATGAACAGTATACCCCCCACTTTCAGCAAATATTTCTCATTCTGGAGCTTCCGTTGACATAGCAATTTTCTCCCTTCATTTAGCAGGAATTTCATCAATTTTAGGGGCAATTAATTTTATTACAACAATTATTAATATACGTTCACCAGGACTATCTTTAGAACGAATACCTTTATTTGTATGATCAGTTTTAATTACAGCAATTTTACTTCTTCTTTCTCTTCCTGTTCTTGCTGGAGCAATTACTATATTATTAACAGATCGAAATTTTAACACTTC…	ACTACATAGGTTGCAATGTCGCAAGGCTGAGCTAATCCGTAAAAGTCATCTCAGTTCGGATTGTCCTCTGCAACTCGAGGGCATGAAGTCGGAATCGCTAGTAATCGTGGATCAGCATGCCACGGTGAATACGTTCTCGGGTCTTGTACACACTGCCCGTCACGCCATGGGAATTGGCTTAACTCGAAGCTGGTGA	TATTCACCGTGGCATGCTGATCCACGATTACTAGCGATTCCGACTTCATGCCCTCGAGTTGCAGAGGACAATCCGAACTGAGATGACTTTTACGGATTAGCTCAGCCTTACGACATTGCAACCTATTGTAGTCACCATTGTAGCACGTGTGTAGCCCACCCCATAAGGGCCGTGCTGACTTGACATCATCCCC
Ixodes ricinus	T016	CC															+	CTGAATTAGGACAACCAGGATCATTAATTGGCAATGACCAAATTTATAATGTTATTGTTACAGCCCATGCTTTTATTATAATTTTTTTTATAGTTATACCAGTAATGATTGGTGGATTTGGAAATTGATTAATTCCTTTAATATTAGGTGCACCAGATATAGCTTTTCCTCGAATAAATAATTTAAGTTTTTGATTATTACCCCCTTCTTTATTTTTATTAATTAATTCTTCTTTAGTTGAAAGTGGGGCAGGAACAGGATGAACAGTATACCCTCCACTTTCAGCAAATATTTCTCATTCTGGAGCTTCCGTTGACATAGCAATTTTCTCCCTTCATTTAGCAGGAATTTCATCAATTTTAGGGGCAATTAATTTTATTACAACAATTATTAATATAC…	TTGAAAGTGGGGCAGGAACAGGATGAACAGTATACCCTCCACTTTCAGCAAATATTTCTCATTCTGGAGCTTCCGTTGACATAGCAATTTTCTCCCTTCATTTAGCAGGAATTTCATCAATTTTAGGGGCAATTAATTTTATTACAACAATTATTAATATACGTTCACCAGGACTATCTTTAGAACGAATACCTTTATTTGTATGATCAGTTTTAATTACAGCAATTTTACTTCTTCTTTCTCTTCCTGTTCTTGCTGGAGCAATTACTATATTATTAACAGATCGAAATTTTAACACTTCATTTTTTGATCCTTGTGGGGGAGGTGATCCAATTTTATATCAACATTTATTTTGATTTTTTGGTCATCCTGAAGTTTATATTCTTATTTTACCAGGTT…
Ixodes ricinus	T017	CC															+	TCTATAAGATTTTAATTCGAACTGAATTAGGACAACCAGGATCATTAATTGGCAATGACCAAATTTATAATGTTATTGTTACAGCCCATGCTTTTATTATAATTTTTTTTATAGTTATACCAGTAATGATTGGTGGATTTGGAAATTGATTAATTCCTTTAATATTAGGTGCACCAGATATAGCTTTTCCTCGAATAAATAATTTAAGTTTTTGATTATTACCCCCTTCTTTATTTTTATTAATTAATTCTTCTTTAGTTGAAAGTGGGGCAGGAACTGGATGAACAGTATACCCCCCACTTTCAGCAAATATTTCTCATTCTGGAGCTTCCGTTGATATAGCAATTTTCTCCATTCATTTAGCAGGAATTTCATCAATTTTAGGGGCAATTAATTTTA…	TCCTCGAATAAATAATTTAAGTTTTTGATTATTACCCCCTTCTTTATTTTTATTAATTAATTCTTCTTTAGTTGAAAGTGGGGCAGGAACTGGATGAACAGTATACCCCCCACTTTCAGCAAATATTTCTCATTCTGGAGCTTCCGTTGATATAGCAATTTTCTCCATTCATTTAGCAGGAATTTCATCAATTTTAGGGGCAATTAATTTTATTACAACAATTATTAATATACGTTCACCAGGACTATCTTTAGAACGAATACCTTTATTTGTATGATCAGTTTTAATTACAGCAATTTTACTTCTTCTTTCTCTTCCTGTTCTTGCTGGAGCAATTACTATATTATTAACAGATCGAAATTTTAACACTTCATTTTTTGATCCTTGTGGGGGAGGTGA…
Ixodes ricinus	T018	CC				Borrelia afzelii							+	+			+	TTAATTCGAACTGAATTAGGACAACCAGGATCATTAATTGGCAATGACCAAATTTATAATGTTATTGTTACAGCCCATGCTTTTATTATAATTTTTTTTATAGTTATACCAGTAATGATTGGTGGATTTGGAAATTGATTAATTCCTTTAATATTAGGTGCACCAGATATAGCTTTTCCTCGAATAAATAATTTAAGTTTTTGATTATTACCCCCTTCTTTATTTTTATTAATTAATTCTTCTTTAGTTGAAAGTGGGGCAGGAACTGGATGAACAGTATACCCCCCACTTTCAGCAAATATTTCTCATTCTGGAGCTTCCGTTGACATAGCAATTTTCTCCCTTCATTTAGCAGGAATTTCATCAATTTTAGGAGCAATTAATTTTATTACAACAATT…	TATTAATTAATTCTTCTTTAGTTGAAAGTGGGGCAGGAACTGGATGAACAGTATACCCCCCACTTTCAGCAAATATTTCTCATTCTGGAGCTTCCGTTGACATAGCAATTTTCTCCCTTCATTTAGCAGGAATTTCATCAATTTTAGGAGCAATTAATTTTATTACAACAATTATTAATATACGTTCACCAGGACTATCTTTAGAACGAATACCTTTATTTGTATGATCAGTTTTAATTACAGCAATTTTACTTCTTCTTTCTCTTCCTGTTCTTGCTGGAGCAATTACTATATTATTAACAGATCGAAATTTTAACACTTCATTTTTTGATCCTTGTGGGGGAGGTGATCCAATTTTATATCAACATTTATTTTGATTTTTTGGTCATCCTGAAGTTT…						TAGTAGCTAATACCGAATAAGGTCAATTAATTTGTTAATTGATGAAAGGAAGCCTTTAAAGCTTCGCTTGTAGATGAGTCTGCGTCTTATTAGTTAGTTGGTGGGGTAAATGCCTACCAAGACGATGATAAGTAACCGGCCTGAGAGA	AGTGGCGAACGGGTGAGTAACGCGTGGATGATCTACCTATGAGATGGGGATAACTACTAGAAATAGTAGCTAATACCGAATAAGGTCAATTAATTTGTTAATTGATGAAAGGAAGCCTTTAAAGCTTCGCTTGTAGATGAGTCTGC
Ixodes ricinus	T019	CC	y			no genospecies ID		+	+				+	+			+	ATTCGAACTGAATTAGGACAACCAGGATCATTAATTGGCAATGACCAAATTTATAATGTTATTGTTACAGCCCATGCTTTTATTATAATTTTTTTTATAGTTATACCAGTAATGATTGGTGGATTTGGAAATTGATTAATTCCTTTAATATTAGGTGCACCAGATATAGCTTTTCCTCGAATAAATAATTTAAGTTTTTGATTATTACCCCCTTCTTTATTTTTATTAATTAATTCTTCTTTAGTTGAAAGTGGGGCAGGAACTGGATGAACAGTATACCCCCCACTTTCAGCAAATATTTCTCATTCTGGAGCTTCCGTTGACATAGCAATTTTCTCCCTTCATTTAGCAGGAATTTCATCAATTTTAGGGGCAATTAATTTTATTACAACAATTATT…	AATATTAGGTGCACCAGATATAGCTTTTCCTCGAATAAATAATTTAAGTTTTTGATTATTACCCCCTTCTTTATTTTTATTAATTAATTCTTCTTTAGTTGAAAGTGGGGCAGGAACTGGATGAACAGTATACCCCCCACTTTCAGCAAATATTTCTCATTCTGGAGCTTCCGTTGACATAGCAATTTTCTCCCTTCATTTAGCAGGAATTTCATCAATTTTAGGGGCAATTAATTTTATTACAACAATTATTAATATACGTTCACCAGGACTATCTTTAGAACGAATACCTTTATTTGTATGATCAGTTTTAATTACAGCAATTTTACTTCTTCTTTCTCTTCCTGTTCTTGCTGGAGCAATTACTATATTATTAACAGATCGAAATTTTAACACTTC…
Ixodes ricinus	T020	CC															+	CTGAATTAGGACAACCAGGATCATTAATTGGCAATGACCAAATTTATAATGTTATTGTTACAGCCCATGCTTTTATTATAATTTTTTTTATAGTTATACCAGTAATGATTGGTGGATTTGGAAATTGATTAATTCCTTTAATATTAGGTGCACCAGATATAGCTTTTCCTCGAATAAATAATTTAAGATTTTGATTATTACCCCCTTCTTTATTTTTATTAATTAATTCTTCTTTAGTTGAAAGTGGGGCAGGAACTGGATGAACAGTATACCCCCCACTTTCAGCAAATATTTCTCATTCTGGAGCTTCCGTTGACATAGCAATTTTCTCCCTTCATTTAGCAGGAATTTCATCAATTTTAGGGGCAATTAATTTTATTACAACAATTATTAATATAC…	GAAAGTGGGGCAGGAACTGGATGAACAGTATACCCCCCACTTTCAGCAAATATTTCTCATTCTGGAGCTTCCGTTGACATAGCAATTTTCTCCCTTCATTTAGCAGGAATTTCATCAATTTTAGGGGCAATTAATTTTATTACAACAATTATTAATATACGTTCACCAGGACTATCTTTAGAACGAATACCTTTATTTGTATGATCAGTTTTAATTACAGCAATTTTACTTCTTCTTTCTCTTCCTGTTCTTGCTGGAGCAATTACTATATTATTAACAGATCGAAATTTTAACACTTCATTTTTTGATCCTTGTGGGGGAGGTGATCCAATTTTATATCAACATTTATTTTGATTTTTTGGTCATCCTGAAGTTTATATTCTTATTTTACCAGGTTTT…
Ixodes ricinus	T021	CC															+	TTTTATTCGAACTGAATTAGGACAACCAGGATCATTAATTGGCAATGACCAAATTTATAATGTTATTGTTACAGCCCATGCTTTTATTATAATTTTTTTTATAGTTATACCAGTAATGATTGGTGGATTTGGAAATTGATTAATTCCTTTAATATTAGGTGCACCAGATATAGCTTTTCCTCGAATAAATAATTTAAGTTTTTGATTATTACCCCCTTCTTTATTTTTATTAATTAATTCTTCTTTAGTTGAAAGTGGGGCAGGAACTGGATGAACAGTATACCCCCCACTTTCAGCAAATATTTCTCATTCTGGAGCTTCCGTTGACATAGCAATTTTCTCCCTTCATTTAGCAGGAATTTCATCAATTTTAGGGGCAATTAATTTTATTACAACAAT…	TCGAATAAATAATTTAAGTTTTTGATTATTACCCCCTTCTTTATTTTTATTAATTAATTCTTCTTTAGTTGAAAGTGGGGCAGGAACTGGATGAACAGTATACCCCCCACTTTCAGCAAATATTTCTCATTCTGGAGCTTCCGTTGACATAGCAATTTTCTCCCTTCATTTAGCAGGAATTTCATCAATTTTAGGGGCAATTAATTTTATTACAACAATTATTAATATACGTTCACCAGGACTATCTTTAGAACGAATACCTTTATTTGTATGATCAGTTTTAATTACAGCAATTTTACTTCTTCTTTCTCTTCCTGTTCTTGCTGGAGCAATTACTATATTATTAACAGATCGAAATTTTAACACTTCATTTTTTGATCCTTGTGGGGGAGGTGATCC…
Ixodes ricinus	T022	CC															+	CGAACTGAATTAGGACAACCAGGATCATTAATTGGCAATGACCAGATTTATAATGTTATTGTTACAGCCCATGCTTTTATTATAATTTTTTTTATAGTTATACCAGTAATGATTGGTGGATTTGGAAATTGATTAATTCCTTTAATATTAGGTGCACCAGATATAGCTTTTCCTCGAATAAATAATTTAAGTTTTTGATTATTACCCCCTTCTTTATTTTTATTAATTAATTCTTCTTTAGTTGAAAGTGGGGCAGGAACTGGATGAACAGTATACCCCCCACTTTCAGCAAATATTTCTCATTCTGGAGCTTCCGTTGACATAGCAATTTTCTCCCTTCATTTAGCAGGAATTTCATCAATTTTAGGGGCAATTAATTTTATTACAACAATTATTAAT…	TATTAATTAATTCTTCTTTAGTTGAAAGTGGGGCAGGAACTGGATGAACAGTATACCCCCCACTTTCAGCAAATATTTCTCATTCTGGAGCTTCCGTTGACATAGCAATTTTCTCCCTTCATTTAGCAGGAATTTCATCAATTTTAGGGGCAATTAATTTTATTACAACAATTATTAATATACGTTCACCAGGACTATCTTTAGAACGAATACCTTTATTTGTATGATCAGTTTTAATTACAGCAATTTTACTTCTTCTTTCTCTTCCTGTTCTTGCTGGAGCAATTACTATATTATTAACAGATCGAAATTTTAACACTTCATTTTTTGATCCTTGTGGGGGAGGTGATCCAATTTTATATCAACATTTATTTTGATTTTTTGGTCATCCTGAAGTTT…
Ixodes ricinus	T023	CC				Borrelia afzelii							+	+			+	TTCGAACTGAATTAGGACAACCAGGATCATTAATTGGCAATGACCAAATTTATAATGTTATTGTTACAGCCCATGCTTTTATTATAATTTTTTTTATAGTTATACCAGTAATGATTGGTGGATTTGGAAATTGATTAATTCCTTTAATATTAGGTGCACCAGATATAGCTTTTCCTCGAATAAATAATTTAAGTTTTTGATTATTACCCCCTTCTTTATTTTTATTAATTAATTCTTCTTTAGTTGAAAGTGGGGCAGGAACTGGATGAACAGTATACCCCCCACTTTCAGCAAATATTTCTCATTCTGGAGCTTCCGTTGACATAGCAATTTTCTCCCTTCATTTAGCAGGAATTTCATCAATTTTAGGGGCAATTAATTTTATTACAACAATTATTA…	TTTATTAATTAATTCTTCTTTAGTTGAAAGTGGGGCAGGAACTGGATGAACAGTATACCCCCCACTTTCAGCAAATATTTCTCATTCTGGAGCTTCCGTTGACATAGCAATTTTCTCCCTTCATTTAGCAGGAATTTCATCAATTTTAGGGGCAATTAATTTTATTACAACAATTATTAATATACGTTCACCAGGACTATCTTTAGAACGAATACCTTTATTTGTATGATCAGTTTTAATTACAGCAATTTTACTTCTTCTTTCTCTTCCTGTTCTTGCTGGAGCAATTACTATATTATTAACAGATCGAAATTTTAACACTTCATTTTTTGATCCTTGTGGGGGAGGTGATCCAATTTTATATCAACATTTATTTTGATTTTTTGGTCATCCTGAAGT…						GTAGCTAATACCGAATAAGGTCAATTAATTTGTTAATTGATGAAAGGAAGCCTTTAAAGCTTCGCTTGTAGATGAGTCTGCGTCTTATTAGTTAGTTGGTGGGGTAAATGCCTACCAAGACGATGATAAGTAACCGGCCTGAGAGA	GTTGCGAACGGGTGAGTAACGCGTGGATGATCTACCTATGAGATGGGGATAACTACTAGAAATAGTAGCTAATACCGAATAAGGTCAATTAATTTGTTAATTGATGAAAGGAAGCCTTTAAAGCTTCGCTTGTAGATGAGTCT
Ixodes ricinus	T024	CC						+	+								+	GATTTTAATTCGAACTGAATTAGGACAACCAGGATCATTAATTGGCAATGACCAAATTTATAATGTTATTGTTACAGCCCATGCTTTTATTATAATTTTTTTTATAGTTATACCAGTAATGATTGGTGGATTTGGAAATTGATTAATTCCTTTAATATTAGGTGCACCAGATATAGCTTTTCCTCGAATAAATAATTTAAGTTTTTGATTATTACCCCCTTCTTTATTTTTATTAATTAATTCTTCTTTAGTTGAAAGTGGGGCAGGAACTGGATGAACAGTATACCCCCCACTTTCAGCAAATATTTCTCATTCTGGAGCTTCCGTTGACATAGCAATTTTCTCCCTTCATTTAGCAGGAATTTCATCAATTTTAGGGGCAATTAATTTTATTACAAC…	AATATTAGGTGCACCAGATATAGCTTTTCCTCGAATAAATAATTTAAGTTTTTGATTATTACCCCCTTCTTTATTTTTATTAATTAATTCTTCTTTAGTTGAAAGTGGGGCAGGAACTGGATGAACAGTATACCCCCCACTTTCAGCAAATATTTCTCATTCTGGAGCTTCCGTTGACATAGCAATTTTCTCCCTTCATTTAGCAGGAATTTCATCAATTTTAGGGGCAATTAATTTTATTACAACAATTATTAATATACGTTCACCAGGACTATCTTTAGAACGAATACCTTTATTTGTATGATCAGTTTTAATTACAGCAATTTTACTTCTTCTTTCTCTTCCTGTTCTTGCTGGAGCAATTACTATATTATTAACAGATCGAAATTTTAACACTTC…
Ixodes ricinus	T025	CC				Borrelia afzelii		+					+	+			+	TAAGAATTTTAATTCGAACTGAATTAGGACAACCAGGATCATTAATTGGCAATGACCAAATTTATAATGTTATTGTTACAGCCCATGCTTTTATTATAATTTTTTTTATAGTTATACCAGTAATGATTGGTGGATTTGGAAATTGATTAATTCCTTTAATATTAGGTGCACCAGATATAGCTTTTCCTCGAATAAATAATTTAAGTTTTTGATTATTACCCCCTTCTTTATTTTTATTAATTAATTCTTCTTTAGTTGAAAGTGGGGCAGGAACTGGATGAACAGTATACCCCCCACTTTCAGCAAATATTTCTCATTCTGGAGCTTCCGTTGACATAGCAATTTTCTCCCTTCATTTAGCAGGAATTTCATCAATTTTAGGGGCAATTAATTTTATTA…	TAATATTAGGTGCACCAGATATAGCTTTTCCTCGAATAAATAATTTAAGTTTTTGATTATTACCCCCTTCTTTATTTTTATTAATTAATTCTTCTTTAGTTGAAAGTGGGGCAGGAACTGGATGAACAGTATACCCCCCACTTTCAGCAAATATTTCTCATTCTGGAGCTTCCGTTGACATAGCAATTTTCTCCCTTCATTTAGCAGGAATTTCATCAATTTTAGGGGCAATTAATTTTATTACAACAATTATTAATATACGTTCACCAGGACTATCTTTAGAACGAATACCTTTATTTGTATGATCAGTTTTAATTACAGCAATTTTACTTCTTCTTTCTCTTCCTGTTCTTGCTGGAGCAATTACTATATTATTAACAGATCGAAATTTTAACACTT…						TACTAGAATAGTAGCTAATACCGAATAAGGTCAATTAATTTGTTAATTGATGAAAGGAAGCCTTTAAAGCTTCGCTTGTAGATGAGTCTGCGTCTTATTAGTTAGTTGGTGGGGTAAATGCCTACCAAGACGATGATAAGTAACCGGCCTGAGAGA	GTGGCGAACGGGTGAGTAACGCGTGGATGATCTACCTATGAGATGGGGATAACTACTAGAAATAGTAGCTAATACCGAATAAGGTCAATTAATTTGTTAATTGATGAAAGGAAGCCTTTAAAGCTTCGCTTGTAGATGAGTCTGCG
Ixodes ricinus	T026	CC															+	AGAATTTTATTCGACTGAATTAGGACAACCAGGATCATTAATTGGCAATGACCAAATTTATAATGTTATTGTTACAGCCCATGCTTTTATTATAATTTTTTTTATAGTTATACCAGTAATGATTGGTGGATTTGGAAATTGATTAATTCCTTTAATATTAGGTGCACCAGATATAGCTTTTCCTCGAATAAATAATTTAAGTTTTTGATTATTACCCCCTTCTTTATTTTTATTAATTAATTCTTCTTTAGTTGAAAGTGGGGCAGGAACTGGATGAACAGTATACCCCCCACTTTCAGCAAATATTTCTCATTCTGGAGCTTCCGTTGACATAGCAATTTTCTCCCTTCATTTAGCAGGAATTTCATCAATTTTAGGGGCAATTAATTTTATTACAAC…	ATATTAGGTGCACCAGATATAGCTTTTCCTCGAATAAATAATTTAAGTTTTTGATTATTACCCCCTTCTTTATTTTTATTAATTAATTCTTCTTTAGTTGAAAGTGGGGCAGGAACTGGATGAACAGTATACCCCCCACTTTCAGCAAATATTTCTCATTCTGGAGCTTCCGTTGACATAGCAATTTTCTCCCTTCATTTAGCAGGAATTTCATCAATTTTAGGGGCAATTAATTTTATTACAACAATTATTAATATACGTTCACCAGGACTATCTTTAGAACGAATACCTTTATTTGTATGATCAGTTTTAATTACAGCAATTTTACTTCTTCTTTCTCTTCCTGTTCTTGCTGGAGCAATTACTATATTATTAACAGATCGAAATTTTAACACTTCA…
Ixodes ricinus	T027	CC						+	+								+	CTATAAGATTTTAATTCGAACTGAATTAGGACAACCAGGATCATTAATTGGCAATGACCAAATTTATAATGTTATTGTTACAGCCCATGCTTTTATTATAATTTTTTTTATAGTTATACCAGTAATGATTGGTGGATTTGGAAATTGATTAATTCCTTTAATATTAGGTGCACCAGATATAGCTTTTCCTCGAATAAATAATTTAAGTTTTTGATTATTACCCCCTTCTTTATTTTTATTAATTAATTCTTCTTTAGTTGAAAGTGGGGCAGGAACTGGATGAACAGTATACCCCCCACTTTCAGCAAATATTTCTCATTCTGGAGCTTCCGTTGACATAGCAATTTTCTCCCTTCATTTAGCAGGAATTTCATCAATTTTAGGGGCAATTAATTTTAT…	TGCACCAGATATAGCTTTTCCTCGAATAAATAATTTAAGTTTTTGATTATTACCCCCTTCTTTATTTTTATTAATTAATTCTTCTTTAGTTGAAAGTGGGGCAGGAACTGGATGAACAGTATACCCCCCACTTTCAGCAAATATTTCTCATTCTGGAGCTTCCGTTGACATAGCAATTTTCTCCCTTCATTTAGCAGGAATTTCATCAATTTTAGGGGCAATTAATTTTATTACAACAATTATTAATATACGTTCACCAGGACTATCTTTAGAACGAATACCTTTATTTGTATGATCAGTTTTAATTACAGCAATTTTACTTCTTCTTTCTCTTCCTGTTCTTGCTGGAGCAATTACTATATTATTAACAGATCGAAATTTTAACACTTCATTTTTTGA…
Ixodes ricinus	T028	CC															+	ATCTATAAGATTTTAATTCGAACTGAATTAGGACAACCAGGATCATTAATTGGCAATGACCAAATTTATAATGTTATTGTTACAGCCCATGCTTTTATTATAATTTTTTTTATAGTTATACCAGTAATGATTGGTGGATTTGGAAATTGATTAATTCCTTTAATATTAGGTGCACCAGATATAGCTTTTCCTCGAATAAATAATTTAAGTTTTTGATTATTACCCCCTTCTTTATTTTTATTAATTAATTCTTCTTTAGTTGAAAGTGGGGCAGGAACTGGGTGAACAGTATACCCCCCACTTTCAGCAAATATTTCTCATTCTGGAGCTTCCGTTGACATAGCAATTTTCTCCCTTCATTTAGCAGGAATTTCATCAATTTTAGGGGCAATTAATTTT…	TTTAATATTAGGTGCACCAGATATAGCTTTCCTCGAATAAATAATTTAAGTTTTTGATTATTACCCCCTTCTTTATTTTTATTAATTAATTCTTCTTTAGTTGAAAGTGGGGCAGGAACTGGGTGAACAGTATACCCCCCACTTTCAGCAAATATTTCTCATTCTGGAGCTTCCGTTGACATAGCAATTTTCTCCCTTCATTTAGCAGGAATTTCATCAATTTTAGGGGCAATTAATTTTATTACAACAATTATTAATATACGTTCACCAGGACTATCTTTAGAACGAATACCTTTATTTGTATGATCAGTTTTAATTACAGCAATTTTACTTCTTCTTTCTCTTCCTGTTCTTGCTGGAGCAATTACTATATTATTAACAGATCGAAATTTTAACACT…
Ixodes ricinus	T029	CC		Anaplasma platys													+	CGAACTGAATTAGGACAACCAGGATCATTAATTGGCAATGACCAGATTTATAATGTTATTGTTACAGCCCATGCTTTTATTATAATTTTTTTTATAGTTATACCAGTAATGATTGGTGGATTTGGAAATTGATTAATTCCTTTAATATTAGGTGCACCAGATATAGCTTTTCCTCGAATAAATAATTTAAGTTTTTGATTATTACCCCCTTCTTTATTTTTATTAATTAATTCTTCTTTAGTTGAAAGTGGGGCAGGAACTGGATGAACAGTATACCCCCCACTTTCAGCAAATATTTCTCATTCTGGAGCTTCCGTTGACATAGCAATTTTCTCCCTTCATTTAGCAGGAATTTCATCAATTTTAGGGGCAATTAATTTTATTACAACAATTATTAAT…	GATTTGGAAATTGATTAATTCCTTTAATATTAGGTGCACCAGATATAGCTTTTCCTCGAATAAATAATTTAAGTTTTTGATTATTACCCCCTTCTTTATTTTTATTAATTAATTCTTCTTTAGTTGAAAGTGGGGCAGGAACTGGATGAACAGTATACCCCCCACTTTCAGCAAATATTTCTCATTCTGGAGCTTCCGTTGACATAGCAATTTTCTCCCTTCATTTAGCAGGAATTTCATCAATTTTAGGGGCAATTAATTTTATTACAACAATTATTAATATACGTTCACCAGGACTATCTTTAGAACGAATACCTTTATTTGTATGATCAGTTTTAATTACAGCAATTTTACTTCTTCTTTCTCTTCCTGTTCTTGCTGGAGCAATTACTATATTAT…	GACTACAGTAGGTTGCAATAGTCGCAAGAGCTGAGCTAATCCGTAAAAGTCATCTCAGTTCGGATTGTCCTCTGCAACTCGAGAGGCATGAAGTCGGAATCGCTAGTAATCGTGGATCAGCATGCCACGGTGAATACGTTCTCGGGTCTTGTACACACTGCCCGTCACGCCATGGGAATTGGCTTAACTCGAAGCTGGT	TATTCACCGTGGCATGCTGATCCACGATTACTAGCGATTCCGACTTCATGCCCTCGAGTTGCAGAGGACAATCCGAACTGAGATGACTTTTACGGATTAGCTCAGCCTTGCGACATTGCAACCTATTGTAGTCACCATTGTAGCACGTGTGTAGCCCACCCCATAAGGGCCGTGCTGACTTGACATCATCCCC
Ixodes ricinus	T030	CC		Neoehrlichia mikurensis													+	CTATAAGAATTTTAATTCGAACTGAATTAGGACAACCAGGATCATTAATTGGCAATGACCAAATTTATAATGTTATTGTTACAGCCCATGCTTTTATTATAATTTTTTTTATAGTTATACCAGTAATGATTGGTGGATTTGGAAATTGATTAATTCCTTTAATATTAGGTGCACCAGATATAGCTTTTCCTCGAATAAATAATTTAAGTTTTTGATTATTACCCCCTTCTTTATTTTTATTAATTAATTCTTCTTTAGTTGAAAGTGGGGCAGGAACTGGATGAACAGTATACCCCCCACTTTCAGCAAATATTTCTCATTCTGGAGCTTCCGTTGACATAGCAATTTTCTCCCTTCATTTAGCAGGAATTTCATCAATTTTAGGGGCAATTAATTTTA…	AGGTGCACCAGATATAGCTTTTCCTCGAATAAATAATTTAAGTTTTTGATTATTACCCCCTTCTTTATTTTTATTAATTAATTCTTCTTTAGTTGAAAGTGGGGCAGGAACTGGATGAACAGTATACCCCCCACTTTCAGCAAATATTTCTCATTCTGGAGCTTCCGTTGACATAGCAATTTTCTCCCTTCATTTAGCAGGAATTTCATCAATTTTAGGGGCAATTAATTTTATTACAACAATTATTAATATACGTTCACCAGGACTATCTTTAGAACGAATACCTTTATTTGTATGATCAGTTTTAATTACAGCAATTTTACTTCTTCTTTCTCTTCCTGTTCTTGCTGGAGCAATTACTATATTATTAACAGATCGAAATTTTAACACTTCATTTTT…	TACTACATAGGTTGCAAGATCGCAAGATTGAGCTAATCCACTAAAAGTTATCTCAGTTCGGATTGTTCTCTGTAACTCGAGAGCATGAAGCCGGAATCGCTAGTAATCGTGGATCAGCATGCCACGGTGAATACGTTCTCGGGTCTTGTACACACTGCCCGTCATGCCCTGGAAATTGGCTTAACTCGAAGCTGG	CCCGTGGCATGCTGATCCACGATTACTAGCGATTCCGGCTATCATGCTCTCGAGTTACAGAGAACAATCCGAACTGAGATAACTTTTATGGATTAGCTCAATCTTGCGATCTTGCAACCTATTGTAGTTACCATTGTAGCACGTGTGTAGCCCACCTTATAAGGGCCGTGCTGACTTGACATCATCCCC
Ixodes ricinus	T031	CC															+	TCTATAAGATTTTAATTCGAACTGAATTAGGACAACCAGGATCATTAATTGGCAATGACCAAATTTATAATGTTATTGTTACAGCCCATGCTTTTATTATAATTTTTTTTATAGTTATACCAGTAATGATTGGTGGATTTGGAAATTGATTAATTCCTTTAATATTAGGTGCACCAGATATAGCTTTTCCTCGAATAAATAATTTAAGTTTTTGATTATTACCCCCTTCTTTATTTTTATTAATTAATTCTTCTTTAGTTGAAAGTGGGGCAGGAACTGGATGAACAGTATACCCCCCACTTTCAGCAAATATTTCTCATTCTGGAGCTTCCGTTGACATAGCAATTTTCTCCCTTCATTTAGCAGGAATTTCATCAATTTTAGGGGCAATTAATTTTA…	TAATATTAGGTGCACCAGATATAGCTTTTCCTCGAATAAATAATTTAAGTTTTTGATTATTACCCCCTTCTTTATTTTTATTAATTAATTCTTCTTTAGTTGAAAGTGGGGCAGGAACTGGATGAACAGTATACCCCCCACTTTCAGCAAATATTTCTCATTCTGGAGCTTCCGTTGACATAGCAATTTTCTCCCTTCATTTAGCAGGAATTTCATCAATTTTAGGGGCAATTAATTTTATTACAACAATTATTAATATACGTTCACCAGGACTATCTTTAGAACGAATACCTTTATTTGTATGATCAGTTTTAATTACAGCAATTTTACTTCTTCTTTCTCTTCCTGTTCTTGCTGGAGCAATTACTATATTATTAACAGATCGAAATTTTAACACTT…
Ixodes ricinus	T032	CC															+	CAGAATTTTAATTCGAACTGAATTAGGACAACCAGGATCATTAATTGGCAATGACCAAATTTATAATGTTATTGTTACAGCCCATGCTTTTATTATAATTTTTTTTATAGTTATACCAGTAATGATTGGTGGATTTGGAAATTGATTAATTCCTTTAATATTAGGTGCACCAGATATAGCTTTTCCTCGAATAAATAATTTAAGTTTTTGATTATTACCCCCTTCTTTATTTTTATTAATTAATTCTTCTTTAGTTGAAAGTGGGGCAGGAACTGGATGAACAGTATACCCCCCACTTTCAGCAAATATTTCTCATTCTGGAGCTTCCGTTGACATAGCAATTTTCTCCCTTCATTTAGCAGGAATTTCATCAATTTTAGGGGCAATTAATTTTATTAC…	TAATATTAGGTGCACCAGATATAGCTTTTCCTCGAATAAATAATTTAAGTTTTTGATTATTACCCCCTTCTTTATTTTTATTAATTAATTCTTCTTTAGTTGAAAGTGGGGCAGGAACTGGATGAACAGTATACCCCCCACTTTCAGCAAATATTTCTCATTCTGGAGCTTCCGTTGACATAGCAATTTTCTCCCTTCATTTAGCAGGAATTTCATCAATTTTAGGGGCAATTAATTTTATTACAACAATTATTAATATACGTTCACCAGGACTATCTTTAGAACGAATACCTTTATTTGTATGATCAGTTTTAATTACAGCAATTTTACTTCTTCTTTCTCTTCCTGTTCTTGCTGGAGCAATTACTATATTATTAACAGATCGAAATTTTAACACTT…
Ixodes ricinus	T033	CC															+	ACTGAATTAGGACAACCAGGATCATTAATTGGCAATGACCAGATTTATAATGTTATTGTTACAGCCCATGCTTTTATTATAATTTTTTTTATAGTTATACCAGTAATGATTGGTGGATTTGGAAATTGATTAATTCCTTTAATATTAGGTGCACCAGATATAGCTTTTCCTCGAATAAATAATTTAAGTTTTTGATTATTACCCCCTTCTTTATTTTTATTAATTAATTCTTCTTTAGTTGAAAGTGGGGCAGGAACTGGATGAACAGTATACCCCCCACTTTCAGCAAATATTTCTCATTCTGGAGCTTCCGTTGACATAGCAATTTTCTCCCTTCATTTAGCAGGAATTTCATCAATTTTAGGGGCAATTAATTTTATTACAACAATTATTAATATA…	CCAGATATAGCTTTTCCTCGAATAAATAATTTAAGTTTTTGATTATTACCCCCTTCTTTATTTTTATTAATTAATTCTTCTTTAGTTGAAAGTGGGGCAGGAACTGGATGAACAGTATACCCCCCACTTTCAGCAAATATTTCTCATTCTGGAGCTTCCGTTGACATAGCAATTTTCTCCCTTCATTTAGCAGGAATTTCATCAATTTTAGGGGCAATTAATTTTATTACAACAATTATTAATATACGTTCACCAGGACTATCTTTAGAACGAATACCTTTATTTGTATGATCAGTTTTAATTACAGCAATTTTACTTCTTCTTTCTCTTCCTGTTCTTGCTGGAGCAATTACTATATTATTAACAGATCGAAATTTTAACACTTCATTTTTTGATCCT…
Ixodes ricinus	T034	CC		Anaplasma phagocytophilum				+	+								+	ATAAGATTTTATTCGAACTGAATTAGGACAACCAGGATCATTAATTGGCAATGACCAAATTTATAATGTTATTGTTACAGCCCATGCTTTTATTATAATTTTTTTTATAGTTATACCAGTAATGATTGGTGGATTTGGAAATTGATTAATTCCTTTAATATTGGGTGCACCAGATATAGCTTTTCCTCGAATAAATAATTTAAGTTTTTGATTATTACCCCCTTCTTTATTTTTATTAATTAATTCTTCTTTAGTTGAAAGTGGGGCAGGAACTGGATGAACAGTATACCCCCCACTTTCAGCAAATATTTCTCATTCTGGAGCTTCCGTTGACATAGCAATTTTCTCCCTTCATTTAGCAGGAATTTCATCAATTTTAGGGGCAATTAATTTTATTAC…	TAATATTGGGTGCACCAGATATAGCTTTTCCTCGAATAAATAATTTAAGTTTTTGATTATTACCCCCTTCTTTATTTTTATTAATTAATTCTTCTTTAGTTGAAAGTGGGGCAGGAACTGGATGAACAGTATACCCCCCACTTTCAGCAAATATTTCTCATTCTGGAGCTTCCGTTGACATAGCAATTTTCTCCCTTCATTTAGCAGGAATTTCATCAATTTTAGGGGCAATTAATTTTATTACAACAATTATTAATATACGTTCACCAGGACTATCTTTAGAACGAATACCTTTATTTGTATGATCAGTTTTAATTACAGCAATTTTACTTCTTCTTTCTCTTCCTGTTCTTGCTGGAGCAATTACTATATTATTAACAGATCGAAATTTTAACACTT…	CTACATGGTGACTACATAGGTTGCAATGTCGCAAGGCTGAGCTAATCCGTAAAAGTCATCTCAGTTCGGATTGTCCTCTGCAACTCGAGGGCATGAAGTCGGAATCGCTAGTAATCGTGGATCAGCATGCCACGGTGAATACGTTCTCGGGTCTTGTACACACTGCCCGTCACGCCATGGGAATTGGCTTAACTCGAAGCTGGTGA	GACCCGAGACGTATTCACCGTGGCATGCTGATCCACGATTACTAGCGATTCCGACTTCATGCCCTCGAGTTGCAGAGGACAATCCGAACTGAGATGACTTTTACGGATTAGCTCAGCCTTGCGACATTGCAACCTATTGTAGTCACCATTGTAGCACGTGTGTAGCCCACCCCATAAGGGCCGTGCTGACTTACCATCATCCCC
Ixodes ricinus	T035	CC		Anaplasma phagocytophilum				+	+								+	TTAGGACAACCAGGATCATTAATTGGCAATGACCAAATTTATAATGTTATTGTTACAGCCCATGCTTTTATTATAATTTTTTTTATAGTTATACCAGTAATGATTGGTGGATTTGGAAATTGATTAATTCCTTTAATATTAGGTGCACCATATATAGCTTTTCCTCGAATAAATAATTTAAGTTTTTGATTATTACCCCCTTCTTTATTTTTATTAATTAATTCTTCTTTAGTTGAAAGTGGGGCAGGAACTGGATGAACAGTATACCCCCCACTTTCAGCAAATATTTCTCATTCTGGAGCTTCCGTTGACATAGCAATTTTCTCCCTTCATTTAGCAGGAATTTCATCAATTTTAGGGGCAATTAATTTTATTACAACAATTATTAATATACGTTCA…	ATTTTAGGGGCAATTAATTTTATTACAACAATTATTAATATACGTTCACCACGACTATCTTTAGAACGAATACCTTTATTTGTATGATCACTTTTAATTACAGCAATTTTACTTATTCTTTTTCTTCCTGTTCCTGCTGGAGCAATTACTATATTATTAACAGATCGAAATTTTAACACTTCATTTTTTGATCCTTGTGGGGGAGGTGATCCAATTTTATATCAACATTTATTTTGATTTTTTGGTCATCCTGAAGTTTATATTCTTATTTTACCAGGTTTTGGAATAATTTCCCATATTATTTGTTTTCATACAGGTAAAAAGGAACCATTTGGAACATTAGGAATAATTTATGCTATATTAGCAATTGG	TGACTACATAGGTTGCAATGTCGCAAGGCTGAGCTAATCCGTAAAAGTCATCTCAGTTCGGATTGTCCTCTGCAACTCGAGGGCATGAAGTCGGAATCGCTAGTAATCGTGGATCAGCATGCCACGGTGAATACGTTCTCGGGTCTTGTACACACTGCCCGTCACGCCATGGGAATTGGCTTAACTCGAAGCTGGTGG	TATTCACCGTGGCATGCTGATCCACGATTACTAGCGATTCCGACTTCATGCCCTCGAGTTGCAGAGGACAATCCGAACTGAGATGACTTTTACGGATTAGCTCAGCCTTGCGACATTGCAACCTATTGTAGTCACCATTGTAGCACGTGTGTAGCCCACCCCATAAGGGCCGTGCTGATTTGACATCATCCCCC
Ixodes ricinus	T036	CC															+	TCTATAGATTTTATTCGAACTGAATTAGGACAACCAGGATCATTAATTGGCAATGACCAGATTTATAATGTTATTGTTACAGCCCATGCTTTTATTATAATTTTTTTTATAGTTATACCAGTAATGATTGGTGGATTTGGAAATTGATTAATTCCTTTAATATTAGGTGCACCAGATATAGCTTTTCCTCGAATAAATAATTTAAGTTTTTGATTATTACCCCCTTCTTTATTTTTATTAATTAATTCTTCTTTAGTTGAAAGTGGGGCAGGAACTGGATGAACAGTATACCCCCCACTTTCAGCAAATATTTCTCATTCTGGAGCTTCCGTTGACATAGCAATTTTCTCCCTTCATTTAGCAGGAATTTCATCAATTTTAGGGGCAATTAATTTTATT…	TCCATTGCTATATAGCATAAATCATTCCTAATGTTCCAAATGGTTCCTTTTTACCTGTATGAAAACAAATAATATGGGAAATTATTCCAAAACCTGGTAAAATAAGAATATAAACTTCAGGATGACCAAAAAATCAAAATAAATGTTGATATAAAATTGGATCACCTCCCCCACAAGGATCAAAAAATGAAGTGTTAAAATTTCGATCTGTTAATAATATAGTAATTGCTCCAGCAAGAACAGGAAGAGAAAGAAGAAGTAAAATTGCTGTAATTAAAACTGATCATACAAATAAAGGTATTCGTTCTAAAGATAGTCCTGGTGAACGTATATTAATAATTGTTGTAATAAAATTAATTGCCCCTAAAATTGATGAAATTCCTGCTAAATGAAGGGAGA…
Ixodes ricinus	T037	CC				Borrelia afzelii							+	+			+	ATCTATAAGATTTTAATTCGAACTGAATTAGGACAACCAGGATCATTAATTGGCAATGACCAGATTTATAATGTTATTGTTACAGCCCATGCTTTTATTATAATTTTTTTTATAGTTATACCAGTAATGATTGGTGGATTTGGAAATTGATTAATTCCTTTAATATTAGGTGCACCAGATATAGCTTTTCCTCGAATAAATAATTTAAGTTTTTGATTATTACCCCCTTCTTTATTTTTATTAATTAATTCTTCTTTAGTTGAAAGTGGGGCAGGAACTGGATGAACAGTATACCCCCCACTTTCAGCAAATATTTCTCATTCTGGAGCTTCCGTTGACATAGCAATTTTCTCCCTTCATTTAGCAGGAATTTCATCAATTTTAGGGGCAATTAATTTT…	TTCCTTTAATATTAGGTGCACCAGATATAGCTTTTCCTCGAATAAATAATTTAAGTTTTTGATTATTACCCCCTTCTTTATTTTTATTAATTAATTCTTCTTTAGTTGAAAGTGGGGCAGGAACTGGATGAACAGTATACCCCCCACTTTCAGCAAATATTTCTCATTCTGGAGCTTCCGTTGACATAGCAATTTTCTCCCTTCATTTAGCAGGAATTTCATCAATTTTAGGGGCAATTAATTTTATTACAACAATTATTAATATACGTTCACCAGGACTATCTTTAGAACGAATACCTTTATTTGTATGATCAGTTTTAATTACAGCAATTTTACTTCTTCTTTCTCTTCCTGTTCTTGCTGGAGCAATTACTATATTATTAACAGATCGAAATTTTA…						CTACTAGAATAGTAGCTAATACCGAATAAGGTCAATTAATTTGTTAATTGATGAAAGGAAGCCTTTAAAGCTTCGCTTGTAGATGAGTCTGCGTCTTATTAGTTAGTTGGTGGGGTAAATGCCTACCAAGACGATGATAAGTAACCGGCCTGAGAGA	GTGGCGAACGGGTGAGTAACGCGTGGATGATCTACCTATGAGATGGGGATAACTACTAGAAATAGTAGCTAATACCGAATAAGGTCAATTAATTTGTTAATTGATGAAAGGAAGCCTTTAAAGCTTCGCTTGTAGATGAGTCTGCGTC
Ixodes ricinus	T038	CC															+	CTATAAGATTTTATTCGAACTGAATTAGGACAACCAGGATCATTAATTGGCAATGACCAAATTTATAATGTTATTGTTACAGCCCATGCTTTTATTATAATTTTTTTTATAGTTATACCAGTAATGATTGGTGGATTTGGAAATTGATTAATTCCTTTAATATTAGGTGCACCAGATATAGCTTTTCCTCGAATAAATAATTTAAGTTTTTGATTATTACCCCCTTCTTTATTTTTATTAATTAATTCTTCTTTAGTTGAAAGTGGGGCAGGAACTGGATGAACAGTATACCCCCCACTTTCAGCAAATATTTCTCATTCTGGAGCTTCCGTTGACATAGCAATTTTCTCCCTTCATTTAGCAGGAATTTCATCAATTTTAGGGGCAATTAATTTTATT…	AAATTGATTAATTCCTTTAATATTAGGTGCACCAGATATAGCTTTTCCTCGAATAAATAATTTAAGTTTTTGATTATTACCCCCTTCTTTATTTTTATTAATTAATTCTTCTTTAGTTGAAAGTGGGGCAGGAACTGGATGAACAGTATACCCCCCACTTTCAGCAAATATTTCTCATTCTGGAGCTTCCGTTGACATAGCAATTTTCTCCCTTCATTTAGCAGGAATTTCATCAATTTTAGGGGCAATTAATTTTATTACAACAATTATTAATATACGTTCACCAGGACTATCTTTAGAACGAATACCTTTATTTGTATGATCAGTTTTAATTACAGCAATTTTACTTCTTCTTTCTCTTCCTGTTCTTGCTGGAGCAATTACTATATTATTAACAGA…
Ixodes ricinus	T039	CC				Borrelia afzelii							+	+			+	TATAAGAATTTTAATTCGAACTGAATTAGGACAACCAGGATCATTAATTGGCAATGACCAGATTTATAATGTTATTGTTACAGCCCATGCTTTTATTATAATTTTTTTTATAGTTATACCAGTAATGATTGGTGGATTTGGAAATTGATTAATTCCTTTAATATTAGGTGCACCAGATATAGCTTTTCCTCGAATAAATAATTTAAGTTTTTGATTATTACCCCCTTCTTTATTTTTATTAATTAATTCTTCTTTAGTTGAAAGTGGGGCAGGAACTGGATGAACAGTATACCCCCCACTTTCAGCAAATATTTCTCATTCTGGAGCTTCCGTTGACATAGCAATTTTCTCCCTTCATTTAGCAGGAATTTCATCAATTTTAGGAGCAATTAATTTTAT…	TTAATATTAGGTGCACCAGATATAGCTTTTCCTCGAATAAATAATTTAAGTTTTTGATTATTACCCCCTTCTTTATTTTTATTAATTAATTCTTCTTTAGTTGAAAGTGGGGCAGGAACTGGATGAACAGTATACCCCCCACTTTCAGCAAATATTTCTCATTCTGGAGCTTCCGTTGACATAGCAATTTTCTCCCTTCATTTAGCAGGAATTTCATCAATTTTAGGAGCAATTAATTTTATTACAACAATTATTAATATACGTTCACCAGGACTATCTTTAGAACGAATACCTTTATTTGTATGATCAGTTTTAATTACAGCAATTTTACTTCTTCTTTCTCTTCCTGTTCTTGCTGGAGCAATTACTATATTATTAACAGATCGAAATTTTAACACT…						TACTAGAATAGTAGCTAATACCGAATAAGGTCAATTAATTTGTTAATTGATGAAAGGAAGCCTTTAAAGCTTCGCTTGTAGATGAGTCTGCGTCTTATTAGTTAGTTGGTGGGGTAAATGCCTACCAAGACGATGATAAGTAACCGGCCTGAGAG	ATGTGGCGAACGGGTGAGTAACGCGTGGATGATCTACCTATGAGATGGGGATAACTACTAGAAATAGTAGCTAATACCGAATAAGGTCAATTAATTTGTTAATTGATGAAAGGAAGCCTTTAAAGCTTCGCTTGTAGATGAGTCTGCGT
Ixodes ricinus	T040	CC															+	TCGACTGAATTAGGACAACCAGGATCATTAATTGGCAATGACCAGATTTATAATGTTATTGTTACAGCCCATGCTTTTATTATAATTTTTTTTATAGTTATACCAGTAATGATTGGTGGATTTGGAAATTGATTAATTCCTTTAATATTAGGTGCACCAGATATAGCTTTTCCTCGAATAAATAATTTAAGTTTTTGATTATTACCCCCTTCTTTATTTTTATTAATTAATTCTTCTTTAGTTGAAAGTGGGGCAGGAACTGGATGAACAGTATACCCCCCACTTTCAGCAAATATTTCTCATTCTGGAGCTTCCGTTGACATAGCAATTTTCTCCCTTCATTTAGCAGGAATTTCATCAATTTTAGGGGCAATTAATTTTATTACAACAATTATTAAT…	AGGTGCACCAGATATAGCTTTTCCTCGAATAAATAATTTAAGTTTTTGATTATTACCCCCTTCTTTATTTTTATTAATTAATTCTTCTTTAGTTGAAAGTGGGGCAGGAACTGGATGAACAGTATACCCCCCACTTTCAGCAAATATTTCTCATTCTGGAGCTTCCGTTGACATAGCAATTTTCTCCCTTCATTTAGCAGGAATTTCATCAATTTTAGGGGCAATTAATTTTATTACAACAATTATTAATATACGTTCACCAGGACTATCTTTAGAACGAATACCTTTATTTGTATGATCAGTTTTAATTACAGCAATTTTACTTCTTCTTTCTCTTCCTGTTCTTGCTGGAGCAATTACTATATTATTAACAGATCGAAATTTTAACACTTCATTTTT…
Ixodes ricinus	T041	CC															+	CTGAATTAGGACAACCAGGATCGTTAATTGGTAATGACCGAATTTATAATGTTATTGTTACAGCCCATGCTTGTATTATAATTTTTTTTATAGTTATACCATTTATGATAGGTGGATTTGGAAATTGGATAATTCCTTTAATATTAGGTGCACCAGATATAGCTTTTCCTCGAATAAATAATTTAAGTTTTTGATTATTACCCCCTTCTTTATTTTTATTAATTAATTCTTCTTTAGTTGAAAGTGGGGCAGGAACTGGATGAACAGTATACCCCCCACTTTCAGCAAATATTTCTCATTCTGGAGCTTCCGTTGACATAGCAATTTTCTCCCTTCATTTAGCAGGAATTTCATCAATTTTAGGGGCAATTAATTTTATTACAACAATTATTAATATAC…	TGGAAATTGATTAATTCCTTTAATATTAGGTGCACCAGATATAGCTTTTCCTCGAATAAATAATTTAAGTTTTTGATTATTACCCCCTTCTTTATTTTTATTAATTAATTCTTCTTTAGTTGAAAGTGGGGCAGGAACTGGATGAACAGTATACCCCCCACTTTCAGCAAATATTTCTCATTCTGGAGCTTCCGTTGACATAGCAATTTTCTCCCTTCATTTAGCAGGAATTTCATCAATTTTAGGGGCAATTAATTTTATTACAACAATTATTAATATACGTTCACCAGGGCTATCTTTAGAACGAATACCTTTATTTGTATGATCAGTTTTAATTACAGCAATTTTACTTCTTCTTTCTCTTCCTGTTCTTGCTGGAGCAATTACTATATTATTAAC…
Ixodes ricinus	T042	CC				no genospecies ID							+	+			+	TATAAGAATTTTATTCGAACTGAATTAGGACAACCAGGATCATTAATTGGCAATGACCAAATTTATAATGTTATTGTTACAGCCCATGCTTTTATTATAATTTTTTTTATAGTTATACCAGTAATGATTGGTGGATTTGGAAATTGATTAATTCCTTTAATATTAGGTGCACCAGATATAGCTTTTCCTCGAATAAATAATTTAAGTTTTTGATTATTACCCCCTTCTTTATTTTTATTAATTAATTCTTCTTTAGTTGAAAGTGGGGCAGGAACTGGATGAACAGTATACCCCCCACTTTCAGCAAATATTTCTCATTCTGGAGCTTCCGTTGACATAGCAATTTTCTCCCTTCATTTAGCAGGAATTTCATCAATTTTAGGGGCAATTAATTTTATT…	CCTTTAATATTAGGTGCACCAGATATAGCTTTTCCTCGAATAAATAATTTAAGTTTTTGATTATTACCCCCTTCTTTATTTTTATTAATTAATTCTTCTTTAGTTGAAAGTGGGGCAGGAACTGGATGAACAGTATACCCCCCACTTTCAGCAAATATTTCTCATTCTGGAGCTTCCGTTGACATAGCAATTTTCTCCCTTCATTTAGCAGGAATTTCATCAATTTTAGGGGCAATTAATTTTATTACAACAATTATTAATATACGTTCACCAGGACTATCTTTAGAACGAATACCTTTATTTGTATGATCAGTTTTAATTACAGCAATTTTACTTCTTCTTTCTCTTCCTGTTCTTGCTGGAGCAATTACTATATTATTAACAGATCGAAATTTTAAC…
Ixodes ricinus	T043	CC						+	+								+	TATTCGAACTGAATTAGGACAACCAGGATCATTAATTGGCAATGACCAAATTTATAATGTTATTGTTACAGCCCATGCTTTTATTATAATTTTTTTTATAGTTATACCAGTAATGATTGGTGGATTTGGAAATTGATTAATTCCTTTAATATTAGGTGCACCAGATATAGCTTTTCCTCGAATAAATAATTTAAGTTTTTGATTATTACCCCCTTCTTTATTTTTATTAATTAATTCTTCTTTAGTTGAAAGTGGGGCAGGAACCGGATGAACAGTATACCCCCCACTTTCAGCAAATATTTCTCATTCTGGAGCTTCCGTTGACATAGCAATTTTCTCCCTTCATTTAGCAGGAATTTCATCAATTTTAGGGGCAATTAATTTTATTACAACAATTAT…	TTATTAATTAATTCTTCTTTAGTTGAAAGTGGGGCAGGAACCGGATGAACAGTATACCCCCCACTTTCAGCAAATATTTCTCATTCTGGAGCTTCCGTTGACATAGCAATTTTCTCCCTTCATTTAGCAGGAATTTCATCAATTTTAGGGGCAATTAATTTTATTACAACAATTATTAATATACGTTCACCAGGACTATCTTTAGAACGAATACCTTTATTTGTATGATCAGTTTTAATTACAGCAATTTTACTTCTTCTTTCTCTTCCTGTTCTTGCTGGAGCAATTACTATATTATTAACAGATCGAAATTTTAACACTTCATTTTTTGATCCTTGTGGGGGAGGTGATCCAATTTTATATCAACATTTATTTTGATTTTTTGGTCATCCTGAAGTT…
Ixodes ricinus	T044	CC															+	CTATAAGATTTTAATTCGAACTGAATTAGGACAACCAGGATCATTAATTGGCAATGACCAGATTTATAATGTTATTGTTACAGCCCATGCTTTTATTATAATTTTTTTTATAGTTATACCAGTAATGATTGGTGGATTTGGAAATTGATTAATTCCTTTAATATTAGGTGCACCAGATATAGCTTTTCCTCGAATAAATAATTTAAGTTTTTGATTATTACCCCCTTCTTTATTTTTATTAATTAATTCTTCTTTAGTTGAAAGTGGGGCAGGAACTGGATGAACAGTATACCCCCCACTTTCAGCAAATATTTCTCATTCTGGAGCTTCCGTTGACATAGCAATTTTCTCCCTTCATTTAGCAGGAATTTCATCAATTTTAGGGGCAATTAATTTTAT…	TCCTTTAATATTAGGTGCACCAGATATAGCTTTTCCTCGAATAAATAATTTAAGTTTTTGATTATTACCCCCTTCTTTATTTTTATTAATTAATTCTTCTTTAGTTGAAAGTGGGGCAGGAACTGGATGAACAGTATACCCCCCACTTTCAGCAAATATTTCTCATTCTGGAGCTTCCGTTGACATAGCAATTTTCTCCCTTCATTTAGCAGGAATTTCATCAATTTTAGGGGCAATTAATTTTATTACAACAATTATTAATATACGTTCACCAGGACTATCTTTAGAACGAATACCTTTATTTGTATGATCAGTTTTAATTACAGCAATTTTACTTCTTCTTTCTCTTCCTGTTCTTGCTGGAGCAATTACTATATTATTAACAGATCGAAATTTTAA…
Ixodes ricinus	T045	CC		Anaplasma platys													+	CGACTGAATTAGGACAACCAGGATCATTAATTGGCAATGACCAAATTTATAATGTTATTGTTACAGCCCATGCTTTTATTATAATTTTTTTTATAGTTATACCAGTAATGATTGGTGGATTTGGAAATTGATTAATTCCTTTAATATTAGGTGCACCAGATATAGCTTTTCCTCGAATAAATAATTTAAGTTTTTGATTATTACCCCCTTCTTTATTTTTATTAATTAATTCTTCTTTAGTTGAAAGTGGGGCAGGAACTGGATGAACAGTATACCCCCCACTTTCAGCAAATATTTCTCATTCTGGAGCTTCCGTTGACATAGCAATTTTCTCCCTTCATTTAGCAGGAATTTCATCAATTTTAGGGGCAATTAATTTTATTACAACAATTATTAATA…	TTATTAATTAATTCTTCTTTAGTTGAAAGTGGGGCAGGAACTGGATGAACAGTATACCCCCCACTTTCAGCAAATATTTCTCATTCTGGAGCTTCCGTTGACATAGCAATTTTCTCCCTTCATTTAGCAGGAATTTCATCAATTTTAGGGGCAATTAATTTTATTACAACAATTATTAATATACGTTCACCAGGACTATCTTTAGAACGAATACCTTTATTTGTATGATCAGTTTTAATTACAGCAATTTTACTTCTTCTTTCTCTTCCTGTTCTTGCTGGAGCAATTACTATATTATTAACAGATCGAAATTTTAACACTTCATTTTTTGATCCTTGTGGGGGAGGTGATCCAATTTTATATCAACATTTATTTTGATTTTTTGGTCATCCTGAAGTT…	TGACTACATAGGTTGCAATGTCGCAAGGCTGAGCTAATCCGTAAAAGTCATCTCAGTTCGGATTGTCCTCTGCAACTCGAGGGCATGAAGTCGGAATCGCTAGTAATCGTGGATCAGCATGCCACGGTGAATACGTTCTCGGGTCTTGTACACACTGCCCGTCACGCCATGGGAATTGGCTTAACTCGAAGCTGGTGA	TCTTCCCGTGGCATGCTGATCCCGATTACTACCGATTCCGACTTCTGCCCTCGAGTTGCAGAGGACAATCCGAACTGAGATGACTTTTACGGATTAACTCAGCCTTGCGACATTGCAACCTATTGTAGTCACCATTGTAGCACGTGTGTAGCCCACCCCATAAGGGCCGTGCTGACTTGACATCATCCCCC
Ixodes ricinus	T046	CC			Babesia canis canis-like					+	+						+	TCTATAAGAATTTTAATTCGAACTGAATTAGGACAACCAGGATCATTAATTGGCAATGACCAAATTTATAATGTTATTGTTACAGCCCATGCTTTTATTATAATTTTTTTTATAGTTATACCAGTAATGATTGGTGGATTTGGAAATTGATTAATTCCTTTAATATTAGGTGCACCAGATATAGCTTTTCCTCGAATAAATAATTTAAGTTTTTGATTATTACCCCCTTCTTTATTTTTATTAATTAATTCTTCTTTAGTTGAAAGTGGGGCAGGAACTGGATGAACAGTATACCCCCCACTTTCAGCAAATATTTCTCATTCTGGAGCTTCCGTTGACATAGCAATTTTCTCCCTTCATTTAGCAGGAATTTCATCAATTTTAGGAGCAATTAATTTT…	CTTTAATATTAGGTGCACCAGATATAGCTTTTCCTCGAATAAATAATTTAAGTTTTTGATTATTACCCCCTTCTTTATTTTTATTAATTAATTCTTCTTTAGTTGAAAGTGGGGCAGGAACTGGATGAACAGTATACCCCCCACTTTCAGCAAATATTTCTCATTCTGGAGCTTCCGTTGACATAGCAATTTTCTCCCTTCATTTAGCAGGAATTTCATCAATTTTAGGAGCAATTAATTTTATTACAACAATTATTAATATACGTTCACCAGGACTATCTTTAGAACGAATACCTTTATTTGTATGATCAGTTTTAATTACAGCAATTTTACTTCTTCTTTCTCTTCCTGTTCTTGCTGGAGCAATTACTATATTATTAACAGATCGAAATTTTAACA…			GACCTTATTCAGCATTAAATTTTTTTTAGCACCATTGTGGAAATCACGTTAATAATATATTTCTATACTGTGAGAGAAAGTTAGTGAAGGAACTTGACAGGTA
Ixodes ricinus	T047	CC															+	CTATAAGATTTTATTCGAACTGAATTAGGACAACCAGGATCATTAATTGGCAATGACCAAATTTATAATGTTATTGTTACAGCCCATGCTTTTATTATAATTTTTTTTATAGTTATACCAGTAATGATTGGTGGATTTGGAAATTGATTAATTCCTTTAATATTAGGTGCACCAGATATAGCTTTTCCTCGAATAAATAATTTAAGTTTTTGATTATTACCCCCTTCTTTATTTTTATTAATTAATTCTTCTTTAGTTGAAAGTGGGGCAGGAACTGGATGAACAGTATACCCCCCACTTTCAGCAAATATTTCTCATTCTGGAGCTTCCGTTGACATAGCAATTTTCTCCCTTCATTTAGCAGGAATTTCATCAATTTTAGGGGCAATTAATTTTATT…	TAATATTAGGTGCACCAGATATAGCTTTTCCTCGAATAAATAATTTAAGTTTTTGATTATTACCCCCTTCTTTATTTTTATTAATTAATTCTTCTTTAGTTGAAAGTGGGGCAGGAACTGGATGAACAGTATACCCCCCACTTTCAGCAAATATTTCTCATTCTGGAGCTTCCGTTGACATAGCAATTTTCTCCCTTCATTTAGCAGGAATTTCATCAATTTTAGGGGCAATTAATTTTATTACAACAATTATTAATATACGTTCACCAGGACTATCTTTAGAACGAATACCTTTATTTGTATGATCAGTTTTAATTACAGCAATTTTACTTCTTCTTTCTCTTCCTGTTCTCGCTGGAGCAATTACTATATTATTAACAGATCGAAATTTTAACACTT…
Ixodes ricinus	T048	CC															+	AATTCGAACTGAATTAGGACAACCAGGATCATTAATTGGCAATGACCAAATTTATAATGTTATTGTTACAGCCCATGCTTTTATTATAATTTTTTTTATAGTTATACCAGTAATGATTGGTGGATTTGGAAATTGATTAATTCCTTTAATATTAGGTGCACCAGATATAGCTTTTCCTCGAATAAATAATTTAAGTTTTTGATTATTACCCCCTTCTTTATTTTTATTAATTAATTCTTCTTTAGTTGAAAGTGGGGCAGGAACTGGATGAACAGTATACCCCCCACTTTCAGCAAATATTTCTCATTCTGGAGCTTCCGTTGACATAGCAATTTTCTCCCTTCATTTAGCAGGAATTTCATCAATTTTAGGGGCAATTAATTTTATTACAACAATTAT…	TTACCCCCTTCTTTATTTTTATTAATTAATTCTTCTTTAGTTGAAAGTGGGGCAGGAACTGGATGAACAGTATACCCCCCACTTTCAGCAAATATTTCTCATTCTGGAGCTTCCGTTGACATAGCAATTTTCTCCCTTCATTTAGCAGGAATTTCATCAATTTTAGGGGCAATTAATTTTATTACAACAATTATTAATATACGTTCACCAGGACTATCTTTAGAACGAATACCTTTATTTGTATGATCAGTTTTAATTACAGCAATTTTACTTCTTCTTTCTCTTCCTGTTCTTGCTGGAGCAATTACTATATTATTAACAGATCGAAATTTTAACACTTCATTTTTTGATCCTTGTGGGGGAGGTGATCCAATTTTATATCAACATTTATTTTGATTT…
Ixodes ricinus	T049	CC			Babesia canis canis-like					+	+						+	CTATAAGATTTTATTCGAACTGAATTAGGACAACCAGGATCATTAATTGGCAATGACCAGATTTATAATGTTATTGTTACAGCCCATGCTTTTATTATAATTTTTTTTATAGTTATACCAGTAATAATTGGTGGATTTGGAAATTGATTAATTCCTTTAATATTAGGTGCACCAGATATAGCTTTTCCTCGAATAAATAATTTAAGTTTTTGATTATTACCCCCTTCTTTATTTTTATTAATTAATTCTTCTTTAGTTGAAAGTGGGGCAGGAACTGGATGAACAGTATACCCCCCACTTTCAGCAAATATTTCTCATTCTGGAGCTTCCGTTGACATAGCAATTTTCTCCCTTCATTTAGCAGGAATTTCATCAATTTTAGGGGCAATTAATTTTATT…	AATATTAGGTGCACCAGATATAGCTTTTCCTCGAATAAATAATTTAAGTTTTTGATTATTACCCCCTTCTTTATTTTTATTAATTAATTCTTCTTTAGTTGAAAGTGGGGCAGGAACTGGATGAACAGTATACCCCCCACTTTCAGCAAATATTTCTCATTCTGGAGCTTCCGTTGACATAGCAATTTTCTCCCTTCATTTAGCAGGAATTTCATCAATTTTAGGGGCAATTAATTTTATTACAACAATTATTAATATACGTTCACCAGGACTATCTTTAGAACGAATACCTTTATTTGTATGATCAGTTTTAATTACAGCAATTTTACTTCTTCTTTCTCTTCCTGTTCTTGCTGGAGCAATTACTATATTATTAACAGATCGAAATTTTAACACTTC…			GACCTTATTCAGCATTAAATTTTTTTTAGCACCATTGTGGAAATCACGTTAATAATATATTTCTATACTGTGAGAGAAAGTTAGTGAAGGAACTTGACAGG	TTTGGGAATTTCCCTTTTTACTTTGAGAAAATTAGAGGGTTTCAAGCAGACTTTTGTCTTGAATACTTCAGCATGGAATAATAGAGTAGGACTTTGGTTCTATTTTGTTGGTTATTGAACCTTAGTAATGGTTAATAGGAACGGTTGGGGGCATTCGTATTTAACA	AGTCCTACTCTATTATTCCATGCTGAAGTATTCAAGACAAAAGTCTGCTTGAAACACTCTAATTTTCTCAAAGGAAAAAGGGAAATTCCCAAAAGCGAAAACGAAATAACCAACCAAATGGTCAAACCGTCAACGCAAAAATTCAACTACGAGCTTTTTAACTGCA
Ixodes ricinus	T050	CC															+	CTATAAGATTTTATTCGAACTGAATTAGGACAACCAGGATCATTAATTGGCAATGACCAAATTTATAATGTTATTGTTACAGCCCATGCTTTTATTATAATTTTTTTTATAGTTATACCAGTAATGATTGGTGGATTTGGAAATTGATTAATTCCTTTAATATTAGGTGCACCAGATATAGCTTTTCCTCGAATAAATAATTTAAGTTTTTGATTATTACCCCCTTCTTTATTTTTATTAATTAATTCTTCTTTAGTTGAAAGTGGGGCAGGAACTGGATGAACAGTATACCCCCCACTTTCAGCAAATATTTCTCATTCTGGAGCTTCCGTTGACATAGCAATTTTCTCCCTTCATTTAGCAGGAATTTCATCAATTTTAGGGGCAATTAATTTTATT…	TTTAATATTAGGTGCACCAGATATAGCTTTTCCTCGAATAAATAATTTAAGTTTTTGATTATTACCCCGTTCTTTATTTTTATTAATTAATTCTTCTTTAGTTGAAAGTGGGGCAGGAACTGGATGAACAGTATACCCCCCACTTTCAGCAAATATTTCTCATTCTGGAGCTTCCGTTGACATAGCAATTTTCTCCCTTCATTTAGCAGGAATTTCATCAATTTTAGGGGCAATTAATTTTATTACAACAATTATTAATATACGTTCACCAGGACTATCTTTAGAACGAATACCTTTATTTGTATGATCAGTTTTAATTACAGCAATTTTACTTCTTCTTTCTCTTCCTGTTCTTGCTGGAGCAATTACTATATTATTAACAGATCGAAATTTTAACAC…
Ixodes ricinus	T051	CC	y		Babesia canis canis-like					+	+				+	+	+	CTATAAGATTTTATTCGAACTGAATTAGGACAACCAGGATCATTAATTGGCAATGACCAGATTTATAATGTTATTGTTACAGCCCATGCTTTTATTATAATTTTTTTTATAGTTATACCAGTAATGATTGGTGGATTTGGAAATTGATTAATTCCTTTAATATTAGGTGCACCAGATATAGCTTTTCCTCGAATAAATAATTTAAGTTTTTGATTATTACCCCCTTCTTTATTTTTATTAATTAATTCTTCTTTAGTTGAAAGTGGGGCAGGAACTGGATGAACAGTATACCCCCCACTTTCAGCAAATATTTCTCATTCTGGAGCTTCCGTTGACATAGCAATTTTCTCCCTTCATTTAGCAGGAATTTCATCAATTTTAGGGGCAATTAATTTTATT…	TATAGTTATACCAGTAATGATTGGTGGATTTGGAAATTGATTAATTCCTTTAATATTAGGTGCACCAGATATAGCTTTTCCTCGAATAAATAATTTAAGTTTTTGATTATTACCCCCTTCTTTATTTTTATTAATTAATTCTTCTTTAGTTGAAAGTGGGGCAGGAACTGGATGAACAGTATACCCCCCACTTTCAGCAAATATTTCTCATTCTGGAGCTTCCGTTGACATAGCAATTTTCTCCCTTCATTTAGCAGGAATTTCATCAATTTTAGGGGCAATTAATTTTATTACAACAATTATTAATATACGTTCACCAGGACTATCTTTAGAACGAATACCTTTATTTGTATGATCAGTTTTAATTACAGCAATTTTACTTCTTCTTTCTCTTCCTGT…			GACCTTATTCAGCATTAATTTTTTTTAGCACCATTGTGGAAATCACGTTAATAATATATTTCTATACTGTGAGAGAAAGTTAGTGAAGGAACTTGACAGGTA	GGGAATTTCCCTTTTTACTTTGAGAAAATTAGAGTGTTTCAAGCAGACTTTTGTCTTGAATACTTCAGCATGGAATAATAGAGTAGGACTTTGGTTCTATTTTGTTGGTTATTGAACCTTAGTAATGGTTAA
Ixodes ricinus	T052	CC	y	Neoehrlichia mikurensis	Babesia canis canis-like					+	+						+	CTATAAGATTTTAATTCGAACTGAATTAGGACAACCAGGATCATTAATTGGCAATGACCAGATTTATAATGTTATTGTTACAGCCCATGCTTTTATTATAATTTTTTTTATAGTTATACCAGTAATGATTGGTGGATTTGGAAATTGATTAATTCCTTTAATATTAGGTGCACCAGATATAGCTTTTCCTCGAATAAATAATTTAAGTTTTTGATTATTACCCCCTTCTTTATTTTTATTAATTAATTCTTCTTTAGTTGAAAGTGGGGCAGGAACTGGATGAACAGTATACCCCCCACTTTCAGCAAATATTTCTCATTCTGGAGCTTCCGTTGACATAGCAATTTTCTCCCTTCATTTAGCAGGAATTTCATCAATTTTAGGGGCAATTAATTTTAT…	TTGGAAATTGATTAATTCCTTTAATATTAGGTGCACCAGATATAGCTTTTCCTCGAATAAATAATTTAAGTTTTTGATTATTACCCCCTTCTTTATTTTTATTAATTAATTCTTCTTTAGTTGAAAGTGGGGCAGGAACTGGATGAACAGTATACCCCCCACTTTCAGCAAATATTTCTCATTCTGGAGCTTCCGTTGACATAGCAATTTTCTCCCTTCATTTAGCAGGAATTTCATCAATTTTAGGGGCAATTAATTTTATTACAACAATTATTAATATACGTTCACCAGGACTATCTTTAGAACGAATACCTTTATTTGTATGATCAGTTTTAATTACAGCAATTTTACTTCTTCTTTCTCTTCCTGTTCTTGCTGGAGCAATTACTATATTATTAA…	TGGTACTACAATAGGTTGCAAGATCGCAAGATTGAGCTAATCCATAAAAGTTATCTCAGTTCGGATTGTTCTCTGTAACTCGAGAGCATGAAGCCGGAATCGCTAGTAATCGTGGATCAGCATGCCACGGTGAATACGTTCTCGGGTCTTGTACACACTGCCCGTCATGCCCTGGAAATTGGCTTAACTCGAAGCTGGTGAA	TGGGGGATGATGTCAAGTCAGCACGGCCCTTATAAGGTGGGCTACACACGTGCTACAATGGTAACTACAATAGGTTGCAAGATCGCAAGATTGAGCTAATCCATAAAAGTTATCTCAGTTCGGATTGTTCTCTGTAACTCGAGAGCATGAAGCCGGAATCGCTAGTAATCGTGGATCAGCATGCCACGGTGAATACGT	TTGACCTTATTCAGCATTAAATTTTTTTTAGCACCATTGTGGAAATCACGTTAATAATATATTTCTATACTGTGAGAGAAAGTTAGTGAAGGAACTTGACAGGTA
Ixodes ricinus	T053	NPP				Borrelia afzelii							+	+			+	ATAATGTTATTGTTACAGCCCATGCTTTTATTATAATTTTTTTTATAGTTATACCAGTAATGATTGGTGGATTTGGAAATTGATTAATTCCTTTAATATTAGGTGCACCAGATATAGCTTTTCCTCGAATAAATAATTTAAGTTTTTGATTATTACCCCCTTCTTTATTTTTATTAATTAATTCTTCTTTAGTTGAAAGTGGGGCAGGAACTGGGTGAACAGTATACCCCCCACTTTCAGCAAATATTTCTCATTCTGGAGCTTCCGTTGACATAGCAATTTTCTCCCTTCATTTAGCAGGAATTTCATCAATTTTAGGGGCAATTAATTTTATTACAACAATTATTAATATACGTTCACCAGGACTATCTTTAGAACGAATACCTTTATTTGTATGAT…	TTCTTTATTTTTATTAATTAATTCTTCTTTAGTTGAAAGTGGGGCAGGAACTGGGTGAACAGTATACCCCCCACTTTCAGCAAATATTTCTCATTCTGGAGCTTCCGTTGACATAGCAATTTTCTCCCTTCATTTAGCAGGAATTTCATCAATTTTAGGGGCAATTAATTTTATTACAACAATTATTAATATACGTTCACCAGGACTATCTTTAGAACGAATACCTTTATTTGTATGATCAGTTTTAATTACAGCAATTTTACTTCTTCTTTCTCTTCCTGTTCTTGCTGGAGCAATTACTATATTATTAACAGATCGAAATTTTAACACTTCATTTTTTGATCCTTGTGGGGGAGGTGATCCAATTTTATATCAACATTTATTTTGATTTTTTGGTCA…						AGGTCAATTAATTTGTTAATTGATGAAAGGAAGCCTTTAAAGCTTCACTTGTAAATGAGTCTGCGTCTTATTAGTTAGTTGGTGGGGTAAATGCCTACCAAGACGATGATAACTAACCGGCCTGAGAG	AGTGGCGAACGGGTGAGTAACGCGTGGATGATCTACCTATGAGATGGGGATAACTACTAGAAATAGTAGCTAATACCGAATAAGGTCAATTAATTTGTTAATTGATGAAAGGAAGCCTTTAAAGCTTCGCTTGTAGATGAGTCTGCGTCTATTA
Ixodes ricinus	T054	NPP	y	Anaplasma phagocytophilum		Borrelia afzelii		+	+				+	+			+	TATTCGAACTGAATTAGGACAGCCAGGATCATTAATTGGCAATGACCAAATTTATAATGTTATTGTTACAGCCCATGCTTTTATTATAATTTTTTTTATAGTTATACCAGTAATAATTGGTGGATTTGGAAATTGATTAATTCCTTTAATATTAGGTGCACCAGATATAGCTTTTCCTCTAATAAATAATTTAAGTTTTTGATTATTACCTCCTTCTTTATTTTTATTAATTAATTCTTCTTAAGTTGAAAGTGGGGCAAGAACTGGATGAACAGTATACCCCCCACTTTCAACAAATATTTGTCATTCTGGAGCTTCCGTTGACTTAACAATTTTCTCCCTTCATTTA	TAATATTAGGTGCACCAGATATAGCTTTTCCTCGAATAAATAATTTAAGTTTTTGATTATTACCTCCTTCTTTATTTTTATTAATTAATTCTTCTTTAGTTGAAAGTGGGGCAGGAACTGGATGAACAGTATACCCCCCACTTTCAGCAAATATTTCTCATTCTGGAGCTTCCGTTGACATAGCAATTTTCTCCCTTCATTTAGCAGGAATTTCATCAATCTTAGGAGCAATTAATTTTATTACAACAATTATTAATATACGTTCACCAGGACTATCTTTAGAACGAATACCTTTATTTGTATGATCAGTTTTAATTACAGCAATTTTACTTCTTCTTTCTCTTCCTGTTCTTGCTGGAGCAATTACTATATTATTAACAGATCGAAACTTTAACACTT…	TGGTGACTACATAGGTTGCAATGTCGCAAGGCTGAGCTAATCCGTAAAAGTCATCTCAGTTCGGATTGTCCTCTGCAACTCGAGGGCATGAAGTCGGAATCGCTAGTAATCGTGGATCAGCATGCCACGGTGAATACGTTCTCGGGTCTTGTACACACTGCCCGTCACGCCATGGGAATTGGCTTAACTCGAAGCTGGTGA	ATTCACCGTGGCATGCTGATCCACGATTACTAGCGATTCCGACTTCATGCCCTCGAGTTGCAGAGGACAATCCGAACTGAGATGACTTTTACGGATTAGCTCAGCCTTGCGACATTGCAACCTATTGTAGTCACCATTGTAGCACGTGTGTAGCCCACCCCATAAGGGCCGTGCTGACTTGACATCATCCCC				CTTAATTTGTTAATTGATGAAAGGAAGCCTTTAAAGCTTCGCTTGCAATGAGTCTGCGTCTTATTTTTGGTTGGTGGGGTAAATGCCTACCAAGACGATGATGAGTAACCGGCCTGAGAGA
Ixodes ricinus	T055	NPP	y			no genospecies ID		+	+				+	+			+	TTTTAATTCGAACTGAATTAGGACAACCAGGATCATTAATTGGCAATGACCAGATTTATAATGTTATTGTTACAGCCCATGCTTTTATTATAATTTTTTTTATAGTTATACCAGTAATAATTGGTGGATTTGGAAATTGATTAATTCCTTTAATATTAGGTGCACCAGATATAGCTTTTCCTCGAATAAATAATTTAAGTTTTTGATTATTACCCCCTTCTTTATTTTTATTAATTAATTCTTCTTTAGTTGAAAGTGGGGTAGGAACTGGATGAACAGTATACCCCCCACTTTCAGCAAATATTTCTCATTCTGGAGCTTCCGTTGACATAGCAATTTTCTCCCTTCATTTAGCAGGAATTTCATCAATTTTAGGGGCAATTAATTTTATTACAACAA…	TAATATTAGGTGCACCAGATATAGCTTTTCCTCGAATAAATAATTTAAGTTTTTGATTATTACCCCCTTCTTTATTTTTATTAATTAATTCTTCTTTAGTTGAAAGTGGGGTAGGAACTGGATGAACAGTATACCCCCCACTTTCAGCAAATATTTCTCATTCTGGAGCTTCCGTTGACATAGCAATTTTCTCCCTTCATTTAGCAGGAATTTCATCAATTTTAGGGGCAATTAATTTTATTACAACAATTATTAATATACGTTCACCAGGACTATCTTTAGAACGAATACCTTTATTTGTATGATCAGTTTTAATTACAGCAATTTTACTTCTTCTTTCTCTTCCTGTTCTTGCTGGAGCAATTACTATATTATTAACAGATCGAAATTTTAACACTT…
Ixodes ricinus	T056	NPP															+	TAATTCGAACTGAATTAGGACAACCAGGATCATTAATTGGCAATGACCAAATTTATAATGTTATTGTTACAGCCCATGCTTTTATTATAATTTTTTTTATAGTTATACCAGTAATGATTGGTGGATTTGGAAATTGATTAATTCCTTTAATATTAGGTGCACCAGATATAGCTTTTCCTCGAATAAATAATTTAAGTTTTTGATTATTACCCCCTTCTTTATTTTTATTAATTAATTCTTCTTTAGTTGAAAGTGGGGCAGGAACTGGGTGAACAGTATACCCCCCACTTTCAGCAAATATTTCTCATTCTGGAGCTTCCGTTGACATAGCAATTTTCTCCCTTCATTTAGCAGGAATTTCATCAATTTTAGGGGCAATTAATTTTATTACAACAATTA…	GGTGCACCAGATATAGCTTTTCCTCGAATAAATAATTTAAGTTTTTGATTATTACCCCCTTCTTTATTTTTATTAATTAATTCTTCTTTAGTTGAAAGTGGGGCAGGAACTGGGTGAACAGTATACCCCCCACTTTCAGCAAATATTTCTCATTCTGGAGCTTCCGTTGACATAGCAATTTTCTCCCTTCATTTAGCAGGAATTTCATCAATTTTAGGGGCAATTAATTTTATTACAACAATTATTAATATACGTTCACCAGGACTATCTTTAGAACGAATACCTTTATTTGTATGATCAGTTTTAATTACAGCAATTTTACTTCTTCTTTCTCTTCCTGTTCTTGCTGGAGCAATTACTATATTATTAACAGATCGAAATTTTAACACTTCATTTTTT…
Ixodes ricinus	T057	NPP															+	TAATTCGAACTGAATTAGGACAACCAGGATCATTAATTGGCAATGACCAAATTTATAATGTTATTGTTACAGCCCATGCTTTTATTATAATTTTTTTTATAGTTATACCAGTAATGATTGGTGGATTTGGAAATTGATTAATTCCTTTAATATTAGGTGCACCAGATATAGCTTTTCCTCGAATAAATAATTTAAGTTTTTGATTATTACCCCCTTCTTTATTTTTATTAATTAATTCTTCTTTAGTTGAAAGTGGGGCAGGAACTGGATGAACAGTATACCCCCCACTTTCAGCAAATATTTCTCATTCTGGAGCTTCCGTTGACATAGCAATTTTCTCCCTTCATTTAGCAGGAATTTCATCAATTTTAGGGGCAATTAATTTTATTACAACAATTA…	TTGATTATTACCCCCTTCTTTATTTTTATTAATTAATTCTTCTTTAGTTGAAAGTGGGGCAGGAACTGGATGAACAGTATACCCCCCACTTTCAGCAAATATTTCTCATTCTGGAGCTTCCGTTGACATAGCAATTTTCTCCCTTCATTTAGCAGGAATTTCATCAATTTTAGGGGCAATTAATTTTATTACAACAATTATTAATATACGTTCACCAGGACTATCTTTAGAACGAATACCTTTATTTGTATGATCAGTTTTAATTACAGCAATTTTACTTCTTCTTTCTCTTCCTGTTCTTGCTGGAGCAATTACTATATTATTAACAGATCGAAATTTTAACACTTCATTTTTTGATCCTTGTGGGGGAGGTGATCCAATTTTATATCAACATTTATT…
Ixodes ricinus	T058	NPP															+	TTAATTCGAACTGAATTAGGACAACCAGGATCATTAATTGGCAATGACCAAATTTATAATGTTATTGTTACAGCCCATGCTTTTATTATAATTTTTTTTATAGTTATACCAGTAATGATTGGTGGATTTGGAAATTGATTAATTCCTTTAATATTAGGTGCACCAGATATAGCTTTTCCTCGAATAAATAATTTAAGTTTTTGATTATTACCCCCTTCTTTATTTTTATTAATTAATTCTTCTTTAGTTGAAAGTGGGGCAGGAACTGGATGAACAGTATACCCCCCACTTTCAGCAAATATTTCTCATTCTGGAGCTTCCGTTGACATAGCAATTTTCTCCCTTCATTTAGCAGGAATTTCATCAATTTTAGGGGCAATTAATTTTATTACAACAATT…	CTTTAGTTGAAAGTGGGGCAGGAACTGGATGAACAGTATACCCCCCACTTTCAGCAAATATTTCTCATTCTGGAGCTTCCGTTGACATAGCAATTTTCTCCCTTCATTTAGCAGGAATTTCATCAATTTTAGGGGCAATTAATTTTATTACAACAATTATTAATATACGTTCACCAGGACTATCTTTAGAACGAATACCTTTATTTGTATGATCAGTTTTAATTACAGCAATTTTACTTCTTCTTTCTCTTCCTGTTCTTGCTGGAGCAATTACTATATTATTAACAGATCGAAATTTTAACACTTCATTTTTTGATCCTTGTGGGGGAGGTGATCCAATTTTATATCAACATTTATTTTGATTTTTTGGTCATCCTGAAGTTTATATTCTTATTTTAC…
Ixodes ricinus	T059	NPP	y	Neoehrlichia mikurensis				+	+								+	TTCGACTGAATTAGGACAACCAGGATCATTAATTGGCAATGACCAAATTTATAATGTTATTGTTACAGCCCATGCTTTTATTATAATTTTTTTTATAGTTATACCAGTAATGATTGGTGGATTTGGAAATTGATTAATTCCTTTAATATTAGGTGCACCACATATAGCTTTTCCTCGAATAAATAATTTAAGTTTTTGATTATTACCCCCTTCTTTATTTTTATTAATTAATTCTTCTTTAGTTGAAAGTGGGGCAGGAACAGGATGAACAGTATACCCTCCACTTTCAGCAAATATTTCTCATTCTGAACCTTCCGTTGACATACAAATTTTCTCCCTTCATTTATGAGGAATTTCATCATTTTAGGGGCAATTAATTTTATTACAACAATTATTAAT…	GGCAGGAACAGGATGAACAGTATACCCTCCACTTTCAGCAAATATTTCTCATTCTGGAGCTTCCGTTGACATAGCAATTTTCTCCCTTCATTTAGCAGGAATTTCATCAATTTTAGGGGCAATTAATTTTATTACAACAATTATTAATATACGTTCACCAGGACTATCTTTAGAACGAATACCTTTATTTGTATGATCAGTTTTAATTACAGCAATTTTACTTCTTCTTTCTCTTCCTGTTCTTGCTGGAGCAATTACTATATTATTAACAGATCGAAATTTTAACACTTCATTTTTTGATCCTTGTGGGGGAGGTGATCCAATTTTATATCAACATTTATTTTGATTTTTTGGTCATCCTGAAGTTTATATTCTTATTTTACCAGGTTTTGGAATAAT…	TAGGTTGCGAGATCGCAAGATTGAGCTAATCCACAAAAGTTATCTCAGTTCGGATTGTTCTCTGTAACTCGAGAGCATGAAGCCGGAATCGCTAGTAATCGTGGATCAGCATGCCACGGTGAATACGTTCTCGGGTCTTGTACACACTGCCCGTCATGCCCTGGAAATTGGCTTAACTCGAAGCTGGTGA	GTATTCACCGTGGCATGCTGATCCACGATTACTAGCGATTCCGGCTTCATGCTCTCGAGTTACAGAGAACAATCCGAACTGAGATAACTTTTGTGGATTAGCTCAATCTTGCGATCTTGCAACCTATTGTAGTTACCATTGTAGCACGTGTGTAGCCCACCTTATAAGGGCCGTGCTGACTTGACATCATCCCCC
Ixodes ricinus	T060	NPP															+	TCTATAAGATTTTATTCGAACTGAATTAGGACAACCAGGATCATTAATTGGCAATGACCAAATTTATAATGTTATTGTTACAGCCCATGCTTTTATTATAATTTTTTTTATAGTTATACCAGTAATGATTGGTGGATTTGGAAATTGATTAATTCCTTTAATATTAGGTGCACCAGATATAGCTTTTCCTCGAATAAATAATTTAAGTTTTTGATTATTACCCCCTTCTTTATTTTTATTAATTAATTCTTCTTTAGTTGAAAGTGGAGCAGGAACTGGATGAACAGTTTACCCCCCACTTTCAGCAAATATTTCTCATTCTGGAGCTTCCGTTGACATAGCAATTTTCTCCCTTCATTTAGCAGGGATTTCATCAATTTTAGGGGCAATTAATTTTAT…	AGATATAGCTTTTCCTCGAATAAATAATTTAAGTTTTTGATTATTACCCCCTTCTTTATTTTTATTAATTAATTCTTCTTTAGTTGAAAGTGGAGCAGGAACTGGATGAACAGTTTACCCCCCACTTTCAGCAAATATTTCTCATTCTGGAGCTTCCGTTGACATAGCAATTTTCTCCCTTCATTTAGCAGGGATTTCATCAATTTTAGGGGCAATTAATTTTATTACAACAATTATTAATATACGTTCACCAGGACTATCTTTAGAACGAATACCTTTATTTGTATGATCAGTTTTAATTACAGCAATTTTACTTCTTCTTTCTCTTCCTGTTCTTGCTGGAGCAATTACTATATTATTAACAGATCGAAATTTTAACACTTCATTTTTTGATCCTTG…
Ixodes ricinus	T061	NPP						+	+								+	TATAAGAATTTTATTCGAACTGAATTAGGACAACCAGGATCATTAATTGGCAATGACCAAATTTATAATGTTATTGTTACAGCCCATGCTTTTATTATAATTTTTTTTATAGTTATACCAGTAATGATTGGTGGATTTGGAAATTGATTAATTCCTTTAATATTAGGTGCACCAGATATAGCTTTTCCTCGAATAAATAATTTAAGTTTTTGATTATTACCCCCTTCTTTATTTTTATTAATTAATTCTTCTTTAGTTGAAAGTGGGGCAGGAACTGGATGAACAGTATACCCCCCACTTTCAGCAAATATTTCTCATTCTGGAGCTTCCGTTGACATAGCAATTTTCTCCCTTCATTTAGCAGGAATTTCATCAATTTTAGGGGCAATTAATTTTATT…	TTGATTATTACCCCCTTCTTTATTTTTATTAATTAATTCTTCTTTTAGTTGAAAGTGGGGCAGGAACTGGATGAACAGTATACCCCCCACTTTCAGCAAATATTTCTCATTCTGGAGCTTCCGTTGACATAGCAATTTTCTCCCTTCATTTAGCAGGAATTTCATCAATTTTAGGGGCAATTAATTTTATTACAACAATTATTAATATACGTTCACCAGGACTATCTTTAGAACGAATACCTTTATTTGTATGATCAGTTTTAATTACAGCAATTTTACTGCTTCTTTCTCTTCCTGTTCTTGCTGGAGCAATTACTATATTATTAACAGATCGAAATTTTAACACTTCATTTTTTGATCCTTGTGGGGGAGGTGATCCAATTTTATATCAACATTTAT…
Ixodes ricinus	T062	NPP	y	Anaplasma phagocytophilum		Borrelia afzelii		+	+				+	+			+	CTATAAGAATTTTAATTCGAACTGAATTAGGACAACCAGGATCATTAATTGGCAATGACCAAATTTATAATGTTATTGTTACAGCCCATGCTTTTATTATAATTTTTTTTATAGTTATACCAGTAATGATTGGTGGATTTGGAAATTGATTAATTCCTTTAATATTAGGTGCACCAGATATAGCTTTTCCTCGAATAAATAATTTAAGTTTTTGATTATTACCCCCTTCTTTATTTTTATTAATTAATTCTTCTTTAGTTGAAAGTGGGGCAGGAACTGGATGAACAGTATACCCCCCACTTTCAGCAAATATTTCTCATTCTGGAGCTTCCGTTGACATAGCAATTTTCTCCCTTCATTTAGCAGGAATTTCATCAATTTTAGGGGCAATTAATTTTA…	CCTTCTTTATTTTTATTAATTAATTCTTCTTTAGTTGAAAGTGGGGCAGGAACTGGATGAACAGTATACCCCCCACTTTCAGCAAATATTTCTCATTCTGGAGCTTCCGTTGACATAGCAATTTTCTCCCTTCATTTAGCAGGAATTTCATCAATTTTAGGGGCAATTAATTTTATTACAACAATTATTAATATACGTTCACCAGGACTATCTTTAGAACGAATACCTTTATTTGTATGATCAGTTTTAATTACAGCAATTTTACTTCTTCTTTCTCTTCCTGTTCTTGCTGGAGCAATTACTATATTATTAACAGATCGAAATTTTAACACTTCATTTTTTGATCCTTGTGGGGGAGGTGATCCAATTTTATATCAACATTTATTTTGATTTTTTGGT…	CTACATGGTGACTACAATAGGTTGCAATGTCGCAAGGCTGAGCTAATCCGTAAAAGTCATCTCAGTTCGGATTGTCCTCTGCAACTCGAGGGCATGAAGTCGGAATCGCTAGTAATCGTGGATCAGCATGCCACGGTGAATACGTTCTCGGGTCTTGTACACACTGCCCGTCACGCCATGGGAATTGGCTTAACTCGAAGCTGGTGA	GTATTCACCGTGGCATGCTGATCCACGATTACTAGCGATTCCGACTTCATGCCCTCGAGTTGCAGAGGACAATCCGAACTGAGATGACTTTTACGGATTAGCTCAGCCTTGCGACATTGCAACCTATTGTAGTCACCATTGTAGCACGTGTGTAGCCCACCCCATAAGGGCCGTGCTGACTTGACATCATCCC				TACTAGAATAGTAGCTAATACCGAATAAGGTCAATTAATTTGTTAATTGATGAAAGGAAGCCTTTAAAGCTTCGCTTGTAGATGAGTCTGCGTCTTATTAGTTAGTTGGTGGGGTAAATGCCTACCAAGACGATGATAAGTAACCGGCCTGAGAGA	CTGTGGCGAACGGGTGAGTAACGCGTGGATGATCTACCTATGAGATGGGGATAACTACTAGAAATAGTAGCTAATACCGAATAAGGTCAATTAATTTGTTAATTGATGAAAGGAAGCCTTTAAAGCTTCGCTTGTAGATGAGTCTGCGTCTTA
Ixodes ricinus	T063	NPP	y			no genospecies ID		+	+				+	+			+	CTATAAGAATTTTAATTCGAACTGAATTAGGACAACCAGGATCATTAATTGGCAATGACCAGATTTATAATGTTATTGTTACAGCCCATGCTTTTATTATAATTTTTTTTATAGTTATACCAGTAATGATTGGTGGATTTGGAAATTGATTAATTCCTTTAATATTAGGTGCACCAGATATAGCTTTTCCTCGAATAAATAATTTAAGTTTTTGATTATTACCCCCTTCTTTATTTTTATTAATTAATTCTTCTTTAGTTGAAAGTGGGGCAGGAACTGGATGAACAGTATACCCCCCACTTTCAGCAAATATTTCTCATTCTGGAGCTTCCGTTGACATAGCAATTTTCTCCCTTCATTTAGCAGGAATTTCATCAATTTTAGGGGCAATTAATTTTA…	TTCTTTATTTTTATTAATTAATTCTTCTTTAGTTGAAAGTGGGGCAGGAACTGGATGAACAGTATACCCCCCACTTTCAGCAAATATTTCTCATTCTGGAGCTTCCGTTGACATAGCAATTTTCTCCCTTCATTTAGCAGGAATTTCATCAATTTTAGGGGCAATTAATTTTATTACAACAATTATTAATATACGTTCACCAGGACTATCTTTAGAACGAATACCTTTATTTGTATGATCAGTTTTAATTACAGCAATTTTACTTCTTCTTTCTCTTCCTGTTCTTGCTGGAGCAATTACTATATTATTAACAGATCGAAATTTTAACACTTCATTTTTTGATCCTTGTGGGGGAGGTGATCCAATTTTATATCAACATTTATTTTGATTTTTTGGTCA…
Ixodes ricinus	T064	NPP															+	CTATAAGAATTTTAATTCGAACTGAATTAGGACAACCAGGATCATTAATTGGCAATGACCAAATTTATAATGTTATTGTTACAGCCCATGCTTTTATTATAATTTTTTTTATAGTTATACCAGTAATGATTGGTGGATTTGGAAATTGATTAATTCCTTTAATATTAGGTGCACCAGATATAGCTTTTCCTCGAATAAATAATTTAAGTTTTTGATTATTACCCCCTTCTTTATTTTTATTAATTAATTCTTCTTTAGTTGAAAGTGGGGCAGGAACTGGATGAACAGTATACCCCCCACTTTCAGCAAATATTTCTCATTCTGGAGCTTCCGTTGACATAGCAATTTTCTCCCTTCATTTAGCAGGAATTTCATCAATTTTAGGGGCAATTAATTTTA…	TTCTTTATTTTTATTAATTAATTCTTCTTTAGTTGAAAGTGGGGCAGGAACTGGATGAACAGTATACCCCCCACTTTCAGCAAATATTTCTCATTCTGGAGCTTCCGTTGACATAGCAATTTTCTCCCTTCATTTAGCAGGAATTTCATCAATTTTAGGGGCAATTAATTTTATTACAACAATTATTAATATACGTTCACCAGGACTATCTTTAGAACGAATACCTTTATTTGTATGATCAGTTTTAATTACAGCAATTTTACTTCTTCTTTCTCTTCCTGTTCTTGCTGGAGCAATTACTATATTATTAACAGATCGAAATTTTAACACTTCATTTTTTGATCCTTGTGGGGGAGGTGATCCAATTTTATATCAACATTTATTTTGATTTTTTGGTCA…
Ixodes ricinus	T065	NPP															+		TTATTATTAACAGATGGAAAATTTAACACTTCATTTTTTGATCTTTGTGGGGGAGGTGATCCAATTTTATATCAACATTATTTTGATTTTTTGGTCATCCTGAAGTTTATATTCTTATTTTACCAGGTTTGGAATAATTTCCCATATTATTTGTTTTCATACAGGTAAAAAGGAACCATTTGGAACATTAGGAATTAATTTATGCTATATTAGCAATGGAGG
Ixodes ricinus	T066	NPP		Anaplasma phagocytophilum				+	+								+	AGATTTTAATTCGAACTGAATTAGGACAACCAGGATCATTAATTGGCAATGACCAAATTTATAATGTTATTGTTACAGCCCATGCTTTTATTATAATTTTTTTTATAGTTATACCAGTAATGATTGGTGGATTTGGAAATTGATTAATTCCTTTAATATTAGGTGCACCAGATATAGCTTTTCCTCGAATAAATAATTTAAGTTTTTGATTATTACCCCCTTCTTTATTTTTATTAATTAATTCTTCTTTAGTTGAAAGTGGGGCAGGAACTGGATGAACAGTATACCCCCCACTTTCAGCAAATATTTCTCATTCTGGAGCTTCCGTTGACATAGCAATTTTCTCCCTTCATTTACCAGGAATTTCATCAATTTTAGGGGCAATTAATTTTATTACAA…	AATATTAGGTGCACCAGATATAGCTTTTCCTCGAATAAATAATTTAAGTTTTTGATTATTACCCCTTCTTTATTTTTATTAATTAATTCTTCTTTAGTTGAAAGTGGGGCAGGAACTGGATGAACAGTATACCCCCCACTTTCAGCAAATATTTCTCATTCTGGAGCTTCCGTTGACATAGCAATTTTCTCCCTTCATTTAGCAGGAATTTCATCAATTTTAGGGGCAATTAATTTTATTACAACAATTATTAATATACGTTCACCAGGACTATCTTTAGAACGAATACCTTTATTTGTATGATCAGTTTTAATTACAGCAATTTTACTTCTTCTTTCTCTTCCTGTTCTTGCTGGAGCAATTACTATATTATTAACAGATCGAAATTTTAACACTTCA…	CTACATGGTGACTACATAGGTTGCAATGTCGCAAGGCTGAGCTAATCCGTAAAAGTCATCTCAGTTCGGATTGTCCTCTGCAACTCGAGGGCATGAAGTCGGAATCGCTAGTAATCGTGGATCAGCATGCCACGGTGAATACGTTCTCGGGTCTTGTACACACTGCCCGTCACGCCATGGGAATTGGCTTAACTCGAAGCTGGTGA	CGAGACGTATTCACCGTGGCATGCTGATCCACGATTACTAGCGATTCCGACTTCATGCCCTCGAGTTGCAGAGGACAATCCGAACTGAGATGACTTTTACGGATTAGCTCAGCCTTGCGACATTGCAACCTATTGTAGTCACCATTGTAGCACGTGTGTAGCCCACCCCATAAGGGCCGTGCTGACTTGACATCATCCCC
Ixodes ricinus	T067	NPP	y	Anaplasma phagocytophilum		Borrelia afzelii		+	+				+	+			+	GAATTTTAATTCGAACTGAATTAGGACAACCAGGATCATTAATTGGCAATGACCAAATTTATAATGTTATTGTTACAGCCCATGCTTTTATTATAATTTTTTTTATAGTTATACCAGTAATGATTGGTGGATTTGGAAATTGATTAATTCCTTTAATATTAGGTGCACCAGATATAGCTTTTCCTCGAATAAATAATTTAAGTTTTTGATTATTACCCCCTTCTTTATTTTTATTAATTAATTCTTCTTTAGTTGAAAGTGGGGCAGGAACTGGATGAACAGTATACCCCCCACTTTCAGCAAATATTTCTCATTCTGGAGCTTCCGTTGACATAGCAATTTTCTCCCTTCATTTAGCAGGAATTTCATCAATTTTAGGGGCAATTAATTTTATTACAA…	TATAGTTATACCAGTAATGATTGGTGGATTTGGAAATTGATTAATTCCTTTAATATTAGGTGCACCAGATATAGCTTTTCCTCGAATAAATAATTTAAGTTTTTGATTATTACCCCCTTCTTTATTTTTATTAATTAATTCTTCTTTAGTTGAAAGTGGGGCAGGAACTGGATGAACAGTATACCCCCCACTTTCAGCAAATATTTCTCATTCTGGAGCTTCCGTTGACATAGCAATTTTCTCCCTTCATTTAGCAGGAATTTCATCAATTTTAGGGGCAATTAATTTTATTACAACAATTATTAATATACGTTCACCAGGACTATCTTTAGAACGAATACCTTTATTTGTATGATCAGTTTTAATTACAGCAATTTTACTTCTTCTTTCTCTTCCTGT…		GGGGATGATGTCAAGTCAGCACGGCCCTTATGGGGTGGGCTACACACGTGCTACAATGGTGACTACAATAGGTTGCAATGTCGCAAGGCTGAGCTAATCCGTAAAAGTCATCTCAGTTCGGATTGTCCTCTGCAATTCGAGGGCATGAAGTCGGAATCGCTATTAATCGGGATCA				TAGTAGCTAATACCGAATAAGGTCAATTAATTTGTTAATTGATGAAAGGAAGCCTTTAAAGCTTCGCTTGTAGATGAGTCTGCGTCTTATTAGTTAGTTGGTGGGGTAAATGCCTACCAAGACGATGATAAGTAACCGGCCTGAGAGA	TTAGTGGCGAACGGGTGAGTAACGCGTGGATGATCTACCTATGAGATGGGGATAACTACTAGAAATAGTAGCTAATACCGAATAAGGTCAATTAATTTGTTAATTGATGAAAGGAAGCCTTTAAAGCTTCGCTCTGTAGATGAGTCTGCGTC
Ixodes ricinus	T068	NPP						+	+								+	CTATAAGAATTTTATTCGAACTGAATTAGGACAACCAGGATCATTAATTGGCAATGACCAAATTTATAATGTTATTGTTACAGCCCATGCTTTTATTATAATTTTTTTTATAGTTATACCAGTAATGATTGGTGGATTTGGAAATTGATTAATTCCTTTAATATTAGGTGCACCAGATATAGCTTTTCCTCGAATAAATAATTTAAGTTTTTGATTATTACCCCCTTCTTTATTTTTATTAATTAATTCTTCTTTAGTTGAAAGTGGGGCAGGAACTGGATGAACAGTATACCCCCCACTTTCAGCAAATATTTCTCATTCTGGAGCTTCCGTTGACATAGCAATTTTCTCCCTTCATTTAGCAGGAATTTCATCAATTTTAGGGGCAATTAATTTTAT…	TCCTCGAATAAATAATTTAAGTTTTTGATTATTACCCCCTTCTTTATTTTTATTAATTAATTCTTCTTTAGTTGAAAGTGGGGCAGGAACTGGATGAACAGTATACCCCCCACTTTCAGCAAATATTTCTCATTCTGGAGCTTCCGTTGACATAGCAATTTTCTCCCTTCATTTAGCAGGAATTTCATCAATTTTAGGGGCAATTAATTTTATTACAACAATTATTAATATACGTTCACCAGGACTATCTTTAGAACGAATACCTTTATTTGTATGATCAGTTTTAATTACAGCAATTTTACTTCTTCTTTCTCTTCCTGTTCTTGCTGGAGCAATTACTATATTATTAACAGATCGAAATTTTAACACTTCATTTTTTGATCCTTGTGGGGGAGGTGA…
Ixodes ricinus	T069	NPP						+					+				+	CTATAAGAATTTTAATTCGAACTGAATTAGGACAACCAGGATCATTAATTGGCAATGACCAAATTTATAATGTTATTGTTACAGCCCATGCTTTTATTATAATTTTTTTTATAGTTATACCAGTAATGATTGGTGGATTTGGAAATTGATTAATTCCTTTAATATTAGGTGCACCAGATATAGCTTTTCCTCGAATAAATAATTTAAGTTTTTGATTATTACCCCCTTCTTTATTTTTATTAATTAATTCTTCTTTAGTTGAAAGTGGGGCAGGAACTGGATGAACAGTATACCCCCCACTTTCAGCAAATATTTCTCATTCTGGAGCTTCCGTTGACATAGCAATTTTCTCCCTTCATTTAGCAGGAATTTCATCAATTTTAGGGGCAATTAATTTTA…	CCTTCTTTATTTTTATTAATTAATTCTTCTTTAGTTGAAAGTGGGGCAGGAACTGGATGAACAGTATACCCCCCACTTTCAGCAAATATTTCTCATTCTGGAGCTTCCGTTGACATAGCAATTTTCTCCCTTCATTTAGCAGGAATTTCATCAATTTTAGGGGCAATTAATTTTATTACAACAATTATTAATATACGTTCACCAGGACTATCTTTAGAACGAATACCTTTATTTGTATGATCAGTTTTAATTACAGCAATTTTACTTCTTCTTTCTCTTCCTGTTCTTGCTGGAGCAATTACTATATTATTAACAGATCGAAATTTTAACACTTCATTTTTTGATCCTTGTGGGGGAGGTGATCCAATTTTATATCAACATTTATTTTGATTTTTTGGT…
Ixodes ricinus	T070	NPP															+	ATCTATAAGATTTTAATTCGAACTGAATTAGGACAACCAGGATCATTAATTGGCAATGACCAGATTTATAATGTTATTGTTACAGCCCATGCTTTTATTATAATTTTTTTTATAGTTATACCAGTAATGATTGGTGGATTTGGAAATTGATTAATTCCTTTAATATTAGGTGCACCAGATATAGCTTTTCCTCGAATAAATAATTTAAGTTTTTGATTATTACCCCCTTCTTTATTTTTATTAATTAATTCTTCTTTAGTTGAAAGTGGGGCAGGAACTGGATGAACAGTATACCCCCCACTTTCAGCAAATATTTCTCATTCTGGAGCTTCCGTTGACATAGCAATTTTCTCCCTTCATTTAGCAGGAATTTCATCAATTTTAGGAGCAATTAATTTT…	ATAGTTATACCAGTAATGATTGGTGGATTTGGAAATTGATTAATTCCTTTAATATTAGGTGCACCAGATATAGCTTTTCCTCGAATAAATAATTTAAGTTTTTGATTATTACCCCCTTCTTTATTTTTATTAATTAATTCTTCTTTAGTTGAAAGTGGGGCAGGAACTGGATGAACAGTATACCCCCCACTTTCAGCAAATATTTCTCATTCTGGAGCTTCCGTTGACATAGCAATTTTCTCCCTTCATTTAGCAGGAATTTCATCAATTTTAGGAGCAATTAATTTTATTACAACAATTATTAATATACGTTCACCAGGACTATCTTTAGAACGAATACCTTTATTTGTATGATCAGTTTTAATTACAGCAATTTTACTTCTTCTTTCTCTTCCTGTT…
Ixodes ricinus	T071	NPP															+	ATTTTATTCGAACTGAATTAGGACAACCAGGATCATTAATTGGCAATGACCAAATTTATAATGTTATTGTTACAGCCCATGCTTTTATTATAATTTTTTTTATAGTTATACCAGTAATGATTGGTGGATTTGGAAATTGATTAATTCCTTTAATATTAGGTGCACCAGATATAGCTTTTCCTCGAATAAATAATTTAAGTTTTTGATTATTACCCCCTTCTTTATTTTTATTAATTAATTCTTCTTTAGTTGAAAGTGGGGCAGGAACTGGATGAACAGTATACCCCCCACTTTCAGCAAATATTTCTCATTCTGGAGCTTCCGTTGACATAGCAATTTTCTCCCTTCATTTAGCAGGAATTTCATCAATTTTAGGGGCAATTAATTTTATTACAACAA…	TTCCTCGAATAAATAATTTAAGTTTTTGATTATTACCCCCTTCTTTATTTTTATTAATTAATTCTTCTTTAGTTGAAAGTGGGGCAGGAACTGGATGAACAGTATACCCCCCACTTTCAGCAAATATTTCTCATTCTGGAGCTTCCGTTGACATAGCAATTTTCTCCCTTCATTTAGCAGGAATTTCATCAATTTTAGGGGCAATTAATTTTATTACAACAATTATTAATATACGTTCACCAGGACTATCTTTAGAACGAATACCTTTATTTGTATGATCAGTTTTAATTACAGCAATTTTACTTCTTCTTTCTCTTCCTGTTCTTGCTGGAGCAATTACTATATTATTAACAGATCGAAATTTTAACACTTCATTTTTTGATCCTTGTGGGGGAGGTG…
Ixodes ricinus	T072	NPP	y	Anaplasma phagocytophilum		Borrelia afzelii		+	+				+	+			+	ATTCTGGAGCTTCCGTTGACATACCAATTTTCTCCCTTCATTTAGCAGGAATTTCATCAATCTTAGGAGCAATTAATTTTATTACTACAATTATTAATATACGTTCACCAGGACTATCTTTAGAACGAATACCTTTATTTGTATGATCAGTTTTAATTACAGCAATTTTACTTCTTCTTTCTCTTCCTGTTCTTGCTGGAGCAATTACTATATTATTAACAGATCGAAATTTTTAACACTTCATTTTTTGATCCTTTGTGGGGGGAGGTGATCCAATT	ATAGTTATACCAGTAATAATTGGTGGATTTGGAAATTGATTAATTCCTTTAATATTAGGTGCACCAGATATAGCTTTTCCTCGAATAAATAATTTAAGTTTTTGATTATTACCTCCTTCTTTATTTTTATTAATTAATTCTTCTTTAGTTGAAAGTGGGGCAGGAACTGGATGAACAGTATACCCCCCACTTTCAGCAAATATTTCTCATTCTGGAGCTTCCGTTGACATAGCAATTTTCTCCCTTCATTTAGCAGGAATTTCATCAATCTTAGGAGCAATTAATTTTATTACAACAATTATTAATATACGTTCACCAGGACTATCTTTAGAACGAATACCTTTATTTGTATGATCAGTTTTAATTACAGCAATTTTACTTCTTCTTTCTCTTCCTGTT…	CATAGGTTGCAATGTCGCAAGGCTGAGCTAATCCGTAAAAGTCATCTCAGTTCGGATTGTCCTCTGCAACTCGAGGGCATGAAGTCGGAATCGCTAGTAATCGTGGATCAGCATGCCACGGTGAATACGTTCTCGGGTCTTGTACACACTGCCCGTCACGCCATGGGAATTGGCTTAACTCGAAGCTGGTGA	CGTATTCACCGTGGCATGCTGATCCACGATTACTAGCGATTCCGACTTCATGCCCTCGAGTTGCAGAGGACAATCCGAACTGAGATGACTTTTACGGATTAGCTCAGCCTTGCGACATTGCAACCTATTGTAGTCACCATTGTAGCACGTGTGTAGCCCACCCCATAAGGGCCGTGCTGACTTGACATCATCCCCC				CTACTAGAATAGTAGCTAATACCGAATAAGGTCAATTAATTTGTTAATTGATGAAAGGAAGCCTTTAAAGCTTCGCTTGTAGATGAGTCTGCGTCTTATTAGTTAGTTGGTGGGGTAAATGCCTACCAAGACGATGATAAGTAACCGGCCTGAGAGA
Ixodes ricinus	T073	NPP											+				+	ATTTTAATTCGAACTGAATTAGGACAACCAGGATCATTAATTGGCAATGACCAGATTTATAATGTTATTGTTACAGCCCATGCTTTTATTATAATTTTTTTTATAGTTATACCAGTAATGATTGGTGGATTTGGAAATTGATTAATTCCTTTAATATTAGGTGCACCAGATATAGCTTTTCCTCGAATAAATAATTTAAGTTTTTGATTATTACCCCCTTCTTTATTTTTATTAATTAATTCTTCTTTAGTTGAAAGTGGGGCAGGAACTGGATGAACAGTATACCCCCCACTTTCAGCAAATATTTCTCATTCTGGAGCTTCCGTTGACATAGCAATTTTCTCCCTTCATTTAGCAGGAATTTCATCAATTTTAGGAGCAATTAATTTTATTACAACA…	TGCACCAGATATAGCTTTTCCTCGAATAAATAATTTAAGTTTTTGATTATTACCCCCTTCTTTATTTTTATTAATTAATTCTTCTTTAGTTGAAAGTGGGGCAGGAACTGGATGAACAGTATACCCCCCACTTTCAGCAAATATTTCTCATTCTGGAGCTTCCGTTGACATAGCAATTTTCTCCCTTCATTTAGCAGGAATTTCATCAATTTTAGGAGCAATTAATTTTATTACAACAATTATTAATATACGTTCACCAGGACTATCTTTAGAACGAATACCTTTATTTGTATGATCAGTTTTAATTACAGCAATTTTACTTCTTCTTTCTCTTCCTGTTCTTGCTGGAGCAATTACTATATTATTAACAGATCGAAATTTTAACACTTCATTTTTTGA…
Dermacentor reticulatus	T074	NPP													+	+	+	CTTATTCGAATAGAACTAAGACAACCCGGAACATTAATTGGGAATGATCAAATTTACAATGTAATTGTAACCGCTCACGCATTTATTATAATTTTCTTCATAGTCATACCTATTATAATTGGTGGTTTCGGAAATTGACTTGTTCCAATTATACTAGGAGCCCCTGATATAGCTTTTCCACGTATAAATAATATAAGATTTTGATTACTCCCTCCTTCTTTATTTTTACTAATTAATTCTTCCTTAATTGAATCAGGAGTAGGGACAGGGTGAACTGTCTATCCTCCCTTATCTTCTAATCTATCACATTATGGACCTGCCGTAGACTTAGCAATTTTTTCTCTTCATTTAGCCGGAGCTTCATCAATTTTAGGTGCAATTAATTTTATTACAACAATT…	CCACGTATAAATAATATAAGATTTTGATTACTCCCTCCTTCTTTATTTTTACTAATTAATTCTTCCTTAATTGAATCAGGAGTAGGGACAGGGTGAACTGTCTATCCTCCCTTATCTTCTAATCTATCACATTATGGACCTGCCGTAGACTTAGCAATTTTTTCTCTTCATTTAGCCGGAGCTTCATCAATTTTAGGTGCAATTAATTTTATTACAACAATTATTAATATACGATCAATTGGAATAACTCTTGAACGAATACCTTTATTTGTATGATCAGTATTAATTACTGCATTTCTTTTATTATTATCTTTGCCTGTATTAGCAGGAGCCATTACTATATTATTAACTGATCGAAATTTCAATACTTCATTTTTTGATCCTTCAGGAGGAGGAGAT…
Ixodes ricinus	T075	NPP	y	Anaplasma phagocytophilum	Babesia caballi-like	no genospecies ID		+	+	+	+		+	+			+	CTATAAGAATTTTAATTCGAACTGAATTAGGACAACCAGGATCATTAATTGGCAATGACCAAATTTATAATGTTATTGTTACAGCCCATGCTTTTATTATAATTTTTTTTATAGTTATACCAGTAATGATTGGTGGATTTGGAAATTGATTAATTCCTTTAATATTAGGTGCACCAGATATAGCTTTTCCTCGAATAAATAATTTAAGTTTTTGATTATTACCCCCTTCTTTATTTTTATTAATTAATTCTTCTTTAGTTGAAAGTGGGGCAGGAACTGGATGAACAGTATACCCCCCACTTTCAGCAAATATTTCTCATTCTGGAGCTTCCGTTGACATAGCAATTTTCTCCCTTCATTTAGCAGGAATTTCATCAATTTTAGGGGCAATTAATTTTA…	TGAAAGTGGGGCAGGAACTGGATGAACAGTATACCCCCCACTTTCAGCAAATATTTCTCATTCTGGAGCTTCCGTTGACATAGCAATTTTCTCCCTTCATTTAGCAGGAATTTCATCAATTTTAGGGGCAATTAATTTTATTACAACAATTATTAATATACGTTCACCAGGACTATCTTTAGAACGAATACCTTTATTTGTATGATCAGTTTTAATTACAGCAATTTTACTTCTTCTTTCTCTTCCTGTTCTTGCTGGAGCAATTACTATATTATTAACAGATCGAAATTTTAACACTTCATTTTTTGATCCTTGTGGGGGAGGTGATCCAATTTTATATCAACATTTATTTTGATTTTTTGGTCATCCTGAAGTTTATATTCTTATTTTACCAGGTTT…	ATGGTGACTACATAGGTTGCAATGTCGCAAGGCTGAGCTAATCCGTAAAAGTCATCTCAGTTCGGATTGTCCTCTGCAACTCGAGGGCATGAAGTCGGAATCGCTAGTAATCGTGGATCAGCATGCCACGGTGAATACGTTCTCGGGTCTTGTACACACTGCCCGTCACGCCATGGGAATTGGCTTAACTCGAAGCTGGTGA	GAGAACGTATTCACCGTGGCATGCTGATCCACGATTACTAGCGATTCCGACTTCATGCCCTCGAGTTGCAGAGGACAATCCGAACTGAGATGACTTTTACGGATTAGCTCAGCCTTGCGACATTGCAACCTATTGTAGTCACCATTGTAGCACGTGTGTAGCCCACCCCATAAGGGCCGTGCTGACTTGACATCATCCCC	CATTCAATTTTAACACCATTGTTGAGATCACGTTAAAAATATATTTCTATACTGCGAGAGAAATTTAGTGAAGGAACTTGACAGGTAG
Ixodes ricinus	T076	NPP	y	Neoehrlichia mikurensis		Borrelia afzelii							+	+			+	AATTCGAACTGAATTAGGACAACCAGGATCATTAATTGGCAATGACCAGATTTATAATGTTATTGTTACAGCCCATGCTTTTATTATAATTTTTTTTATAGTTATACCAGTAATGATTGGTGGATTTGGAAATTGATTAATTCCTTTAATATTAGGTGCACCAGATATAGCTTTTCCTCGAATAAATAATTTAAGTTTTTGATTATTACCCCCTTCTTTATTTTTATTAATTAATTCTTCTTTAGTTGAAAGTGGGGCAGGAACTGGATGAACAGTATACCCCCCACTTTCAGCAAATATTTCTCATTCTGGAGCTTCCGTTGACATAGCAATTTTCTCCCTTCATTTAGCAGGAATTTCATCAATTTTAGGGGCAATTAATTTTATTACAACAATTAT…	TCCTCGAATAAATAATTTAAGTTTTTGATTATTACCCCCTTCTTTATTTTTATTAATTAATTCTTCTTTAGTTGAAAGTGGGGCAGGAACTGGATGAACAGTATACCCCCCACTTTCAGCAAATATTTCTCATTCTGGAGCTTCCGTTGACATAGCAATTTTCTCCCTTCATTTAGCAGGAATTTCATCAATTTTAGGGGCAATTAATTTTATTACAACAATTATTAATATACGTTCACCAGGACTATCTTTAGAACGAATACCTTTATTTGTATGATCAGTTTTAATTACAGCAATTTTACTTCTTCTTTCTCTTCCTGTTCTTGCTGGAGCAATTACTATATTATTAACAGATCGAAATTTTAACACTTCATTTTTTGATCCTTGTGGGGGAGGTGA…	GTGCTACATGGTACTACAATAGGTTGCAAGATCGCAAGATTGAGCTAATCCATAAAAGTTATCTCAGTTCGGATTGTTCTCTGTAACTCGAGAGCATGAAGCCGGAATCGCTAGTAATCGTGGATCAGCATGCCACGGTGAATACGTTCTCGGGTCTTGTACACACTGCCCGTCATGCCCTGGAAATTGGCTTAACTCGAAGCTGGTGG	GAGACGTATTCACCGTGGCATGCTGATCCACGATTACTAGCGATTCCGGCTTCATGCTCTCGAGTTACAGAGAACAATCCGAACTGAGATAACTTTTATGGATTAGCTCAATCTTGCGATCTTGCAACCTATTGTAGTTACCATTGTAGCACGTGTGTAGCCCACCTTATAAGGGCCGTGCTGACTTGACATCATCCCCC				CTACTAGAATAGTAGCTAATACCGAATAAGGTCAATTAATTTGTTAATTGATGAAAGGAAGCCTTTAAAGCTTCGCTTGTAGATGAGTCTGCGTCTTATTAGTTAGTTGGTGGGGTAAATGCCTACCAAGGCGATGATAAGTAACCGGCCTGAGAGA	TGTGGCGAACGGGTGAGTAACGCGTGGATGATCTACCTATGAGATGGGGATAACTACTAGAAATAGTAGCTAATACCGAATAAGGTCAATTAATTTGTTAATTGATGAAAGGAAGCCTTTAAAGCTTCGCTTGTAGATGAGTCTGCGTC
Ixodes ricinus	T077	NPP															+	TCTATAAGATTTTATTCGAACTGAATTAGGACAACCAGGATCATTAATTGGCAATGACCAAATTTATAATGTTATTGTTACAGCCCATGCTTTTATTATAATTTTTTTTATAGTTATACCAGTAATGATTGGTGGATTTGGAAATTGATTAATTCCTTTAATATTAGGTGCACCAGATATAGCTTTTCCTCGAATAAATAATTTAAGTTTTTGATTATTACCCCCTTCTTTATTTTTATTAATTAATTCTTCTTTAGTTGAAAGTGGGGCAGGAACTGGATGAACAGTATACCCCCCACTTTCAGCAAATATTTCTCATTCTGGAGCTTCCGTTGACATAGCAATTTTCTCCCTTCATTTAGCAGGAATTTCATCAATTTTAGGGGCAATTAATTTTAT…	TAATATTAGGTGCACCAGATATAGCTTTTCCTCGAATAAATAATTTAAGTTTTTGATTATTACCCCCTTCTTTATTTTTATTAATTAATTCTTCTTTAGTTGAAAGTGGGGCAGGAACTGGATGAACAGTATACCCCCCACTTTCAGCAAATATTTCTCATTCTGGAGCTTCCGTTGACATAGCAATTTTCTCCCTTCATTTAGCAGGAATTTCATCAATTTTAGGGGCAATTAATTTTATTACAACAATTATTAATATACGTTCACCAGGACTATCTTTAGAACGAATACCTTTATTTGTATGATCAGTTTTAATTACAGCAATTTTACTTCTTCTTTCTCTTCCTGTTCTTGCTGGAGCAATTACTATATTATTAACAGATCGAAATTTTAACACTT…
Ixodes ricinus	T078	NPP						+	+								+	CTATAGATTTTATTCGAACTGAATTAGGACAACCAGGATCATTAATTGGCAATGACCAAATTTATAATGTTATTGTTACAGCCCATGCTTTTATTATAATTTTTTTTATAGTTATACCAGTAATGATTGGTGGATTTGGAAATTGATTAATTCCTTTAATATTAGGTGCACCAGATATAGCTTTTCCTCGAATAAATAATTTAAGTTTTTGATTATTACCCCCTTCTTTATTTTTATTAATTAATTCTTCTTTAGTTGAAAGTGGGGCAGGAACTGGATGAACAGTATACCCCCCACTTTCAGCAAATATTTCTCATTCTGGAGCTTCCGTTGACATAGCAATTTTCTCCCTTCATTTAGCAGGAATTTCATCAATTTTAGGGGCAATTAATTTTATTA…	TTTAATATTAGGTGCACCAGATATAGCTTTTCCTCGAATAAATAATTTAAGTTTTTGATTATTACCCCCTTCTTTATTTTTATTAATTAATTCTTCTTTAGTTGAAAGTGGGGCAGGAACTGGATGAACAGTATACCCCCCACTTTCAGCAAATATTTCTCATTCTGGAGCTTCCGTTGACATAGCAATTTTCTCCCTTCATTTAGCAGGAATTTCATCAATTTTAGGGGCAATTAATTTTATTACAACAATTATTAATATACGTTCACCAGGACTATCTTTAGAACGAATACCTTTATTTGTATGATCAGTTTTAATTACAGCAATTTTACTTCTTCTTTCTCTTCCTGTTCTTGCTGGAGCAATTACTATATTATTAACAGATCGAAATTTTAACAC…
Ixodes ricinus	T079	NPP				Borrelia afzelii							+	+			+	ATTCGAACTGAATTAGGACAACCAGGATCATTAATTGCGCAATGACCAAATTTATAATGTTATTGTTACAGCCCATGCTTTTATTATAATTTTTTTTATAGTTATACCAGTAATGATTGGTGGATTTGGAAATTGATTAATTCCTTTAATATTAGGTGCACCAGATATAGCTTTTCCTCGAATAAATAATTTAAGTTTTTGATTATTACCCCCTTCTTTATTTTTATTAATTAATTCTTCTTTAGTTGAAAGTGGGGCAGGAACTGGATGAACAGTATACCCCCCACTTTCAGCAAATATTTCTCATTCTGGAGCTTCCGTTGACATAGCAATTTTCTCCCTTCATTTAGCAGGAATTTCATCAATTTTAGGGGCAATTAATTTTATTACAACAATTAT…	GCACCAGATATAGCTTTTCCTCGAATAAATAATTTAAGTTTTTGATTATTACCCCCTTCTTTATTTTTATTAATTAATTCTTCTTTAGTTGAAAGTGGGGCAGGAACTGGATGAACAGTATACCCCCCACTTTCAGCAAATATTTCTCATTCTGGAGCTTCCGTTGACATAGCAATTTTCTCCCTTCATTTAGCAGGAATTTCATCAATTTTAGGGGCAATTAATTTTATTACAACAATTATTAATATACGTTCACCAGGACTATCTTTAGAACGAATACCTTTATTTGTATGATCAGTTTTAATTACAGCAATTTTACTTCTTCTTTCTCTTCCTGTTCTTGCTGGAGCAATTACTATATTATTAACAGATCGAAATTTTAACACTTCATTTTTTGAT…						CTACTAGAATAGTAGCTAATACCGAATAAGGTCAATTAATTTGTTAATTGATGAAAGGAAGCCTTTAAAGCTTCGCTTGTAGATGAGTCTGCGTCTTATTAGTTAGTTGGTGGGGTAAATGCCTACCAAGGCGATGATAAGTAACCGGCCTGAGAGA	TGTGGCGAACGGGTGAGTAACGCGTGGATGATCTACCTATGAGATGGGGATAACTACTAGAAATAGTAGCTAATACCGAATAAGGTCAATTAATTTGTTAATTGATGAAAGGAAGCCTTTAAAGCTTCGCTTGTAGATGAGTCTGCGTCTATTA
Ixodes ricinus	T080	NPP	y			Borrelia afzelii		+	+				+	+			+	AAGATTTTAATTCGAACTGAATTAGGACAACCAGGATCATTAATTGGCAATGACCAGATTTATAATGTTATTGTTACAGCCCATGCTTTTATTATAATTTTTTTTATAGTTATACCAGTAATGATTGGTGGATTTGGAAATTGATTAATTCCTTTAATATTAGGTGCACCAGATATAGCTTTTCCTCGAATAAATAATTTAAGTTTTTGATTATTACCCCCTTCTTTATTTTTATTAATTAATTCTTCTTTAGTTGAAAGTGGGGCAGGAACTGGATGAACAGTATACCCCCCACTTTCAGCAAATATTTCTCATTCTGGAGCTTCCGTTGACATAGCAATTTTCTCCCTTCATTTAGCAGGAATTTCATCAATTTTAGGGGC	TAATATTAGGTGCACCAGATATAGCTTTTCCTCGAATAAATAATTTAAGTTTTTGATTATTACCCCCTTCTTTATTTTTATTAATTAATTCTTCTTTAGTTGAAAGTGGGGCAGGAACTGGATGAACAGTATACCCCCCACTTTCAGCAAATATTTCTCATTCTGGAGCTTCCGTTGACATAGCAATTTTCTCCCTTCATTTAGCAGGAATTTCATCAATTTTAGGGGCAATTAATTTTATTACAACAATTATTAATATACGTTCACCAGGACTATCTTTAGAACGAATACCTTTATTTGTATGATCAGTTTTAATTACAGCAATTTTACTTCTTCTTTCTCTTCCTGTTCTTGCTGGAGCAATTACTATATTATTAACAGATCGAAATTTTAACACTT…						CGAATAAGGTCAATTAATTTGTTAATTGATGAAAGGAAGCCTTTAAAGCTTCGCTTGTAGATGAGTCTGCGTCTTATTAGTTAGTTGGTGGGGTAAATGCCTACCAAGACGATGATAAGTAACCGGCCTGAGAGA	CAGTGGCGAACGGGTGAGTAACGCGTGGATGATCTACCTATGAGATGGGGATAACTACTAGAAATAGTAGCTAATACCGAATAAGGTCAATTAATTTGTTAATTGATGAAAGGAAGCCTTAAAGCTTCGC
Ixodes ricinus	T081	NPP	y			Borrelia afzelii		+	+				+	+			+	TAAGAATTTTAATTCGAACTGAATTAGGACAACCAGGATCATTAATTGGCAATGACCAAATTTATAATGTTATTGTTACAGCCCATGCTTTTATTATAATTTTTTTTATAGTTATACCAGTAATGATTGGTGGATTTGGAAATTGATTAATTCCTTTAATATTAGGTGCACCAGATATAGCTTTTCCTCGAATAAATAATTTAAGTTTTTGATTATTACCCCCTTCTTTATTTTTATTAATTAATTCTTCTTTAGTTGAAAGTGGGGCAGGAACTGGGTGAACAGTATACCCCCCACTTTCAGCAAATATTTCTCATTCTGGAGCTTCCGTTGACATAGCAATTTTCTCCCTTCATTTAGCAGGAATTTCATCAATTTTAGGGGCAATTAATTTTATTA…	TAATATTAGGTGCACCAGATATAGCTTTTCCTCGAATAAATAATTTAAGTTTTTGATTATTACCCCCTTCTTTATTTTTATTAATTAATTCTTCTTTAGTTGAAAGTGGGGCAGGAACTGGGTGAACAGTATACCCCCCACTTTCAGCAAATATTTCTCATTCTGGAGCTTCCGTTGACATAGCAATTTTCTCCCTTCATTTAGCAGGAATTTCATCAATTTTAGGGGCAATTAATTTTATTACAACAATTATTAATATACGTTCACCAGGACTATCTTTAGAACGAATACCTTTATTTGTATGATCAGTTTTAATTACAGCAATTTTACTTCTTCTTTCTCTTCCTGTTCTTGCTGGAGCAATTACTATATTATTAACAGATCGAAATTTTAACACTT…						GAATAGTAACTAATACCGAATAAGGTCAATTAATTTGTTAATTGATGAAAGGAAGCCTTTAAAGCTTCGCTTGTAGATGAGTCTGCGTCTTATTAGTTAGTTGGTGGGGTAAATGCCTACCAAGACGATGATAAGTAACCGGCCTGAGAGA	AGTTTCGAACGGGTGAGTAACGCGTGGATGATCTACCTATGAGATGGGGATAACTACTAGAAATAGTAGCTAATACCGAATAAGGTCAATTAATTTGTTAATTGATGAAAGGAAGCCTTTAAAGCTTCGCTTGTAGATGA
Ixodes ricinus	T082	NPP	y			Borrelia afzelii		+	+				+	+			+	ATAAGATTTTATTCGAACTGAATTAGGACAACCAGGATCATTAATTGGCAATGACCAAATTTATAATGTTATTGTTACAGCCCATGCTTTTATTATAATTTTTTTTATAGTTATACCAGTAATGATTGGTGGATTTGGAAATTGATTAATTCCTTTAATATTAGGTGCACCAGATATAGCTTTTCCTCGAATAAATAATTTAAGTTTTTGATTATTACCCCCTTCTTTATTTTTATTAATTAATTCTTCTTTAGTTGAAAGTGGGGCAGGAACTGGATGAACAGTATACCCCCCACTTTCAGCAAATATTTCTCATTCTGGAGCTTCCGTTGACATAGCAATTTTCTCCCTTCATTTAGCAGGAATTTCATCAATTTTAGGGGCAATTAATTTTATTAC…	AGATATAGCTTTTCCTCGAATAAATAATTTAAGTTTTTGATTATTACCCCCTTCTTTATTTTTATTAATTAATTCTTCTTTAGTTGAAAGTGGGGCAGGAACTGGATGAACAGTATACCCCCCACTTTCAGCAAATATTTCTCATTCTGGAGCTTCCGTTGACATAGCAATTTTCTCCCTTCATTTAGCAGGAATTTCATCAATTTTAGGGGCAATTAATTTTATTACAACAATTATTAATATACGTTCACCAGGACTATCTTTAGAACGAATACCTTTATTTGTATGATCAGTTTTAATTACAGCAATTTTACTTCTTCTTTCTCTTCCTGTTCTTGCTGGAGCAATTACTATATTATTAACAGATCGAAATTTTAACACTTCATTTTTTGATCCTTG…						CTACTAGAATAGTAGCTAATACCGAATAAGGTCAATTAATTTGTTAATTGATGAAAGGAAGCCTTTAAAGCTTCGCTTGTAGATGAGTCTGCGTCTTATTAGTTAGTTGGTGGGGTAAATGCCTACCAAGGCGATGATAAGTAACCGGCCTGAGAGA	TAGTTGCGAACGGGTGAGTAACGCGTGGATGATCTACCTATGAGATGGGGATAACTACTAGAAATAGTAGCTAATACCGAATAAGGTCAATTAATTTGTTAATTGATGAAAGGAAGCCTTTAAAGCTTCGCTTGTAGATGAGTCTGC
Ixodes ricinus	T083	NPP	y	Anaplasma phagocytophilum		no genospecies ID		+	+				+	+			+	GATTTTAATTCGAACTGAATTAGGACAACCAGGATCATTAATTGCGCAATGACCAGATTTATAATGTTATTGTTACAGCCCATGCTTTTATTATAATTTTTTTTATAGTTATACCAGTAATGATTGGTGGATTTGGAAATTGATTAATTCCTTTAATATTAGGTGCACCAGATATAGCTTTTCCTCGAATAAATAATTTAAGTTTTTGATTATTACCCCCTTCTTTATTTTTATTAATTAATTCTTCTTTAGTTGAAAGTGGGGCAGGAACTGGATGAACAGTATACCCCCCACTTTCAGCAAATATTTCTCATTCTGGAGCTTCCGTTGACATAGCAATTTTCTCCCTTCATTTAGCAGGAATTTCATCAATTTTAGGGGCAATTAATTTTATTACAA…	TGCACCAGATATAGCTTTTCCTCGAATAAATAATTTAAGTTTTTGATTATTACCCCCTTCTTTATTTTTATTAATTAATTCTTCTTTAGTTGAAAGTGGGGCAGGAACTGGATGAACAGTATACCCCCCACTTTCAGCAAATATTTCTCATTCTGGAGCTTCCGTTGACATAGCAATTTTCTCCCTTCATTTAGCAGGAATTTCATCAATTTTAGGGGCAATTAATTTTATTACAACAATTATTAATATACGTTCACCAGGACTATCTTTAGAACGAATACCTTTATTTGTATGATCAGTTTTAATTACAGCAATTTTACTTCTTCTTTCTCTTCCTGTTCTTGCTGGAGCAATTACTATATTATTAACAGATCGAAATTTTAACACTTCATTTTTTGA…	AAGGCTGAGCTAATCCGTAAAAGTCATCTCAGTTCGGATTGTCCTCTGCAACTCGAGGGCATGAAGTCGGAATCGCTAGTAATCGTGGATCAGCATGCCACGGTGAATACGTTCTCGGGTCTTGTACACACTGCCCGTCACGCCATGGGAATTGGCTTAACTCGAAGCTGGTGA	ATCGAGCGCCTGTACTAGCGATTCCGACTTCATGCCCTCGAGTTGCAGAGGACAATCCGAACTGAGATGACTTTTACGGATTAGCTCAGCCTTGCGACATTGCAACCTATTGTAGTCACCATTGTAGCACGTGTGTAGCCCACCCCATAAGGGCCGTGCTGACTTGACATCATCCCCC
Ixodes ricinus	T084	NPP						+	+								+	CTGAATTAGGACAACCAGGATCATTAATTGGCAATGACCAAATTTATAATGTTATTGTTACAGCCCATGCTTTTATTATAATTTTTTTTATAGTTATACCAGTAATGATTGGTGGATTTGGAAATTGATTAATTCCTTTAATATTAGGTGCACCAGATATAGCTTTTCCTCGAATAAATAATTTAAGTTTTTGATTATTACCCCCTTCTTTATTTTTATTAATTAATTCTTCTTTAGTTGAAAGTGGGGCAGGAACTGGATGAACAGTATACCCACCACTTTCAGCAAATATTTCTCATTCTGGAGCTTCCGTTGACATAGCAATTTTCTCCCTTCATTTAGCAGGAATTTCATCAATTTTAGGGGCAATTAATTTTATTACAACAATTATTAATATAC…	TCCTCGAATAAATAATTTAAGTTTTTGATTATTACCCCCTTCTTTATTTTTATTAATTAATTCTTCTTTAGTTGAAAGTGGGGCAGGAACTGGATGAACAGTATACCCACCACTTTCAGCAAATATTTCTCATTCTGGAGCTTCCGTTGACATAGCAATTTTCTCCCTTCATTTAGCAGGAATTTCATCAATTTTAGGGGCAATTAATTTTATTACAACAATTATTAATATACGTTCACCAGGACTATCTTTAGAACGAATACCTTTATTTGTATGATCAGTTTTAATTACAGCAATTTTACTTCTTCTTTCTCTTCCTGTTCTTGCTGGAGCAATTACTATATTATTAACAGATCGAAATTTTAACACTTCATTTTTTGATCCTTGTGGGGGAGGTGA…
Ixodes ricinus	T085	NPP											+				+	CTATAAGATTTTAATTCGAACTGAATTAGGACAACCAGGATCATTAATTGGCAATGACCAAATTTATAATGTTATTGTTACAGCCCATGCTTTTATTATAATTTTTTTTATAGTTATACCAGTAATGATTGGTGGATTTGGAAATTGATTAATTCCTTTAATATTAGGTGCACCAGATATAGCTTTTCCTCGAATAAATAATTTAAGTTTTTGATTATTACCCCCTTCTTTATTTTTATTAATTAATTCTTCTTTAGTTGAAAGTGGGGCAGGAACTGGATGAACAGTATACCCCCCACTTTCAGCAAATATTTCTCATTCTGGAGCTTCCGTTGACATAGCAATTTTCTCCCTTCATTTAGCAGGAATTTCATCAATTTTAGGGGCAATTAATTTTAT…	TCCTTTAATATTAGGTGCACCAGATATAGCTTTTCCTCGAATAAATAATTTAAGTTTTTGATTATTACCCCCTTCTTTATTTTTATTAATTAATTCTTCTTTAGTTGAAAGTGGGGCAGGAACTGGATGAACAGTATACCCCCCACTTTCAGCAAATATTTCTCATTCTGGAGCTTCCGTTGACATAGCAATTTTCTCCCTTCATTTAGCAGGAATTTCATCAATTTTAGGGGCAATTAATTTTATTACAACAATTATTAATATACGTTCACCAGGACTATCTTTAGAACGAATACCTTTATTTGTATGATCAGTTTTAATTACAGCAATTTTACTTCTTCTTTCTCTTCCTGTTCTTGCTGGAGCAATTACTATATTATTAACAGATCGAAATTTTAA…
Ixodes ricinus	T086	NPP				no genospecies ID							+	+			+	CTATAAGATTTTAATTCGAACTGAATTAGGACAACCAGGATCATTAATTGGCAATGACCAAATTTATAATGTTATTGTTACAGCCCATGCTTTTATTATAATTTTTTTTATAGTTATACCAGTAATGATTGGTGGATTTGGAAATTGATTAATTCCTTTAATATTAGGTGCACCAGATATAGCTTTTCCTCGAATAAATAATTTAAGTTTTTGATTATTACCCCCTTCTTTATTTTTATTAATTAATTCTTCTTTAGTTGAAAGTGGGGCAGGAACTGGATGAACAGTATACCCCCCACTTTCAGCAAATATTTCTCATTCTGGAGCTTCCGTTGACATAGCAATTTTCTCCCTTCATTTAGCAGGAATTTCATCAATTTTAGGGGCAATTAATTTTAT…	ATAGTTATACCAGTAATGATTGGTGGATTTGGAAATTGATTAATTCCTTTAATATTAGGTGCACCAGATATAGCTTTTCCTCGAATAAATAATTTAAGTTTTTGATTATTACCCCCTTCTTTATTTTTATTAATTAATTCTTCTTTAGTTGAAAGTGGGGCAGGAACTGGATGAACAGTATACCCCCCACTTTCAGCAAATATTTCTCATTCTGGAGCTTCCGTTGACATAGCAATTTTCTCCCTTCATTTAGCAGGAATTTCATCAATTTTAGGGGCAATTAATTTTATTACAACAATTATTAATATACGTTCACCAGGACTATCTTTAGAACGAATACCTTTATTTGTATGATCAGTTTTAATTACAGCAATTTTACTTCTTCTTTCTCTTCCTGTT…
Ixodes ricinus	T087	NPP				Borrelia afzelii							+	+			+	GATTTTAATTCGAACTGAATTAGGACAACCAGGATCATTAATTGGCAATGACCAAATTTATAATGTTATTGTTACAGCCCATGCTTTTATTATAATTTTTTTTATAGTTATACCAGTAATGATTGGTGGATTTGGAAATTGATTAATTCCTTTAATATTAGGTGCACCAGATATAGCTTTTCCTCGAATAAATAATTTAAGTTTTTGATTATTACCCCCTTCTTTATTTTTATTAATTAATTCTTCTTTAGTTGAAAGTGGGGCAGGAACTGGATGAACAGTATACCCCCCACTTTCAGCAAATATTTCTCATTCTGGAGCTTCCGTTGACATAGCAATTTTCTCCCTTCATTTAGCAGGAATTTCATCAATTTTAGGGGCAATTAATTTTATTACAAC…	ATTTTTATTAATTAATTCTTCTTTAGTTGAAAGTGGGGCAGGAACTGGATGAACAGTATACCCCCCACTTTCAGCAAATATTTCTCATTCTGGAGCTTCCGTTGACATAGCAATTTTCTCCCTTCATTTAGCAGGAATTTCATCAATTTTAGGGGCAATTAATTTTATTACAACAATTATTAATATACGTTCACCAGGACTATCTTTAGAACGAATACCTTTATTTGTATGATCAGTTTTAATTACAGCAATTTTACTTCTTCTTTCTCTTCCTGTTCTTGCTGGAGCAATTACTATATTATTAACAGATCGAAATTTTAACACTTCATTTTTTGATCCTTGTGGGGGAGGTGATCCAATTTTATATCAACATTTATTTTGATTTTTTGGTCATCCTGA…						CTACTAGAATAGTAGCTAATACCGAATAAGGTCAATTAATTTGTTAATTGATGAAAGGAAGCCTTTAAAGCTTCGCTTGTAGATGAGTCTGCGTCTTATTAGTTAGTTGGTGGGGTAAATGCCTACCAAGACGATGATAAGTAACCGGCCTGAGAGA	ATGTGGCGAACGGGTGAGTAACGCGTGGATGATCTACCTATGAGATGGGGATAACTACTAGAAATAGTAGCTAATACCGAATAAGGTCAATTAATTTGTTAATTGATGAAAGGAAGCCTTTAAAGCTTCGCTTGTAGATGAGTCTGCGTC
Ixodes ricinus	T088	NPP	y	Anaplasma phagocytophilum		Borrelia afzelii		+	+				+	+			+	AAGAATTTTAATTCGAACTGAATTAGGACAACCAGGATCATTAATTGGCAATGACCAAATTTATAATGTTATTGTTACAGCCCATGCTTTTATTATAATTTTTTTTATAGTTATACCAGTAATGATTGGTGGATTTGGAAATTGATTAATTCCTTTAATATTAGGTGCACCAGATATAGCTTTTCCTCGAATAAATAATTTAAGTTTTTGATTATTACCCCCTTCTTTATTTTTATTAATTAATTCTTCTTTAGTTGAAAGTGGGGCAGGAACTGGATGAACAGTATACCCCCCACTTTCAGCAAATATTTCTCATTCTGGAGCTTCCGTTGACATAGCAATTTTCTCCCTTCATTTAGCAGGAATTTCATCAATTTTAGGGGCAATTAATTTTATTAC…	TAATATTAGGTGCACCAGATATAGCTTTTCCTCGAATAAATAATTTAAGTTTTTGATTATTACCCCCTTCTTTATTTTTATTAATTAATTCTTCTTTAGTTGAAAGTGGGGCAGGAACTGGATGAACAGTATACCCCCCACTTTCAGCAAATATTTCTCATTCTGGAGCTTCCGTTGACATAGCAATTTTCTCCCTTCATTTAGCAGGAATTTCATCAATTTTAGGGGCAATTAATTTTATTACAACAATTATTAATATACGTTCACCAGGACTATCTTTAGAACGAATACCTTTATTTGTATGATCAGTTTTAATTACAGCAATTTTACTTCTTCTTTCTCTTCCTGTTCTTGCTGGAGCAATTACTATATTATTAACAGATCGAAATTTTAACACTT…	TGCTACATGGTGACTACATAGGTTGCAATGTCGCAAGGCTGAGCTAATCCGTAAAAGTCATCTCAGTTCGGATTGTCCTCTGCAACTCGAGGGCATGAAGTCGGAATCGCTAGTAATCGTGGATCAGCATGCCACGGTGAATACGTTCTCGGGTCTTGTACACACTGCCCGTCACGCCATGGGAATTGGCTTAACTCGAAGCTGGTGA	AGACCCGAGACGTATTCACCGTGGCATGCTGATCCACGATTACTAGCGATTCCGACTTCATGCCCTCGAGTTGCAGAGGACAATCCGAACTGAGATGACTTTTACGGATTAGCTCAGCCTTGCGACATTGCAACCTATTGTAGTCACCATTGTAGCACGTGTGTAGCCCACCCCATAAGGGCCGTGCTGACTTGCCATCATCCCC				CTACTAGAATAGTAGCTAATACCGAATAAGGTCAATTAATTTGTTAATTGATGAAAGGAAGCCTTTAAAGCTTCGCTTGTAGATGAGTCTGCGTCTTATTAGTTAGTTGGTGGGGTAAATGCCTACCAAGACGATGATAAGTAACCGGCCTGAGAG	CTGTGGCGAACGGGTGAGTAACGCGTGGATGATCTACCTATGAGATGGGGATAACTACTAGAAATAGTAGCTAATACCGAATAAGGTCAATTAATTTGTTAATTGATGAAAGGAAGCCTTTAAAGCTTCGCTTGTAGATGAGTCTGCGTCTTATTAG
Ixodes ricinus	T089	NPP															+	TATATCTATAAGATTTTATTCGAACTGAATTAGGACAACCAGGATCATTAATTGGCAATGACCAGATTTATAATGTTATTGTTACAGCCCATGCTTTTATTATAATTTTTTTTATAGTTATACCAGTAATGATTGGTGGATTTGGAAATTGATTAATTCCTTTAATATTAGGTGCACCAGATATAGCTTTTCCTCGAATAAATAATTTAAGTTTTTGATTATTACCCCCTTCTTTATTTTTATTAATTAATTCTTCTTTAGTTGAAAGTGGAGCAGGAACTGGATGAACAGTATACCCCCCACTTTCAGCAAATATTTCTCATTCTGGAGCTTCCGTTGACATAGCAATTTTCTCCCTTCATTTAGCAGGAATTTCATCAATTTTAGGGGCAATTAATT…	TATTAGGTGCACCAGATATAGCTTTTCCTCGAATAAATAATTTAAGTTTTTGATTATTACCCCCTTCTTTATTTTTATTAATTAATTCTTCTTTAGTTGAAAGTGGAGCAGGAACTGGATGAACAGTATACCCCCCACTTTCAGCAAATATTTCTCATTCTGGAGCTTCCGTTGACATAGCAATTTTCTCCCTTCATTTAGCAGGAATTTCATCAATTTTAGGGGCAATTAATTTTATTACAACAATTATTAATATACGTTCACCAGGACTATCTTTAGAACGAATACCTTTATTTGTATGATCAGTTTTAATTACAGCAATTTTACTTCTTCTTTCTCTTCCTGTTCTTGCTGGAGCAATTACTATATTATTAACAGATCGAAATTTTAACACTTCAT…
Ixodes ricinus	T090	NPP															+	AAGAATTTTAATTCGAACTGAATTAGGACAACCAGGATCATTAATTGGCAATGACCAAATTTATAATGTTATTGTTACAGCCCATGCTTTTATTATAATTTTTTTTATAGTTATACCAGTAATGATTGGTGGATTTGGAAATTGATTAATTCCTTTAATATTAGGTGCACCAGATATAGCTTTTCCTCGAATAAATAATTTAAGTTTTTGATTATTACCCCCTTCTTTATTTTTATTAATTAATTCTTCTTTAGTTGAAAGTGGGGCAGGAACTGGATGAACAGTATACCCCCCACTTTCAGCAAATATTTCTCATTCTGGAGCTTCCGTTGACATAGCAATTTTCTCCCTTCATTTAGCAGGAATTTCATCAATTTTAGGGGCAATTAATTTTATTAC…	TATTAGGTGCACCAGATATAGCTTTTCCTCGAATAAATAATTTAAGTTTTTGATTATTACCCCCTTCTTTATTTTTATTAATTAATTCTTCTTTAGTTGAAAGTGGGGCAGGAACTGGATGAACAGTATACCCCCCACTTTCAGCAAATATTTCTCATTCTGGAGCTTCCGTTGACATAGCAATTTTCTCCCTTCATTTAGCAGGAATTTCATCAATTTTAGGGGCAATTAATTTTATTACAACAATTATTAATATACGTTCACCAGGACTATCTTTAGAACGAATACCTTTATTTGTATGATCAGTTTTAATTACAGCAATTTTACTTCTTCTTTCTCTTCCTGTTCTTGCTGGAGCAATTACTATATTATTAACAGATCGAAATTTTAACACTTCAT…
Ixodes ricinus	T091	NPP						+	+								+	CTATAGATTTTAATTCGAACTGAATTAGGACAACCAGGATCATTAATTGGCAATGACCAAATTTATAATGTTATTGTTACAGCCCATGCTTTTATTATAATTTTTTTTATAGTTATACCAGTAATGATTGGTGGATTTGGAAATTGATTAATTCCTTTAATATTAGGTGCACCAGATATAGCTTTTCCTCGAATAAATAATTTAAGTTTTTGATTATTACCCCCTTCTTTATTTTTATTAATTAATTCTTCTTTAGTTGAAAGTGGGGCAGGAACTGGATGAACAGTATACCCCCCACTTTCAGCAAATATTTCTCATTCTGGAGCTTCCGTTGACATAGCAATTTTCTCCCTTCATTTAGCAGGAATTTCATCAATTTTAGGGGCAATTAATTTTATT…	CCATTGCTATATAGCATAAATTATTCCTAATGTTCCAAATGGTTCCTTCTTTACCTGTATGAAAACAAATAATATGGGAAATTATTCCAAAACCTGGTAAAATAAGAATATAAACTTCAGGATGACCAAAAAATCAAAATAAATGTTGATATAAAATTGGATCACCTCCCCCACAAGGATCAAAAAATGAAGTGTTAAAATTTCGATCTGTTAATAATATAGTAATTGCTCCAGCAAGAACAGGAAGAGAAAGAAGAAGTAAAATTGCTGTAATTAAAACTGATCATACAAATAAAGGTATTCGTTCTAAAGATAGTCCTGGTGAACGTATATTAATAATTGTTGTAATAAAATTAATTGCCCCTAAAATTGATGAAATTCCTGCTAAATGAAGGGAGA…
Ixodes ricinus	T092	NPP	y		Babesia canis canis-like	Borrelia afzelii		+		+	+		+	+			+	TATAAGAATTTTAATTCGAACTGAATTAGGACAACCAGGATCATTAATTGGCAATGACCAAATTTATAATGTTATTGTTACAGCCCATGCTTTTATTATAATTTTTTTTATAGTTATACCAGTAATGATTGGTGGATTTGGAAATTGATTAATTCCTTTAATATTAGGTGCACCAGATATAGCTTTTCCTCGAATAAATAATTTAAGTTTTTGATTATTACCCCCTTCTTTATTTTTATTAATTAATTCTTCTTTAGTTGAAAGTGGGGCAGGAACTGGATGAACAGTATACCCCCCACTTTCAGCAAATATTTCTCATTCTGGAGCTTCCGTTGACATAGCAATTTTCTCCCTTCATTTAGCAGGAATTTCATCAATTTTAGGGGCAATTAATTTTAT…	AATATTAGGTGCACCAGATATAGCTTTTCCTCGAATAAATAATTTAAGTTTTTGATTATTACCCCCTTCTTTATTTTTATTAATTAATTCTTCTTTAGTTGAAAGTGGGGCAGGAACTGGATGAACAGTATACCCCCCACTTTCAGCAAATATTTCTCATTCTGGAGCTTCCGTTGACATAGCAATTTTCTCCCTTCATTTAGCAGGAATTTCATCAATTTTAGGGGCAATTAATTTTATTACAACAATTATTAATATACGTTCACCAGGACTATCTTTAGAACGAATACCTTTATTTGTATGATCAGTTTTAATTACAGCAATTTTACTTCTTCTTTCTCTTCCTGTTCTTGCTGGAGCAATTACTATATTATTAACAGATCGAAATTTTAACACTTC…			CTTATTCAGCATTAATTTTTTTTAGCACCATTGTGGAAATCACGTTAATAATATATTTCTATACTGTGAGAGAAAGTTAGTGAAGGAACTTGACAG			TACTAGAATAGTAGCTAATACCGAATAAGGTCAATTAATTTGTTAATTGATGAAAGGAAGCCTTTAAAGCTTCGCTTGTAGATGAGTCTGCGTCTTATTAGTTAGTTGGTGGGGTAAATGCCTACCAAGGCGATGATAAGTAACCGGCCTGAGAGA	GTGGCGAACGGGTGAGTAACTCGTGGATGATCTACCTATGAGATGGGGATAACTACTAGAAATAGTAGCTAATACCGAATAAGGTCAATTAATTTGTTAATTGATGAAAGGAAGCCTTTAAAGCTTCGCTGTAGATGAGTCTGCGTC
Ixodes ricinus	T093	NPP	y	Anaplasma phagocytophilum		Borrelia afzelii		+	+				+	+			+	GAATTTTAATTCGAACTGAATTAGGACAACCAGGATCATTAATTGGCAATGACCAAATTTATAATGTTATTGTTACAGCCCATGCTTTTATTATAATTTTTTTTATAGTTATACCAGTAATGATTGGTGGATTTGGAAATTGATTAATTCCTTTAATATTAGGTGCACCAGATATAGCTTTTCCTCGAATAAATAATTTAAGTTTTTGATTATTACCCCCTTCTTTATTTTTATTAATTAATTCTTCTTTAGTTGAAAGTGGGGCAGGAACTGGATGAACAGTATACCCCCCACTTTCAGCAAATATTTCTCATTCTGGAGCTTCCGTTGACATAGCAATTTTCTCCCTTCATTTAGCAGGAATTTCATCAATTTTAGGGGCAATTAATTTTATTACAA…	ATAGTTATACCAGTAATGATTGGTGGATTTGGAAATTGATTAATTCCTTTAATATTAGGTGCACCAGATATAGCTTTTCCTCGAATAAATAATTTAAGTTTTTGATTATTACCCCCTTCTTTATTTTTATTAATTAATTCTTCTTTAGTTGAAAGTGGGGCAGGAACTGGATGAACAGTATACCCCCCACTTTCAGCAAATATTTCTCATTCTGGAGCTTCCGTTGACATAGCAATTTTCTCCCTTCATTTAGCAGGAATTTCATCAATTTTAGGGGCAATTAATTTTATTACAACAATTATTAATATACGTTCACCAGGACTATCTTTAGAACGAATACCTTTATTTGTATGATCAGTTTTAATTACAGCAATTTTACTTCTTCTTTCTCTTCCTGTT…		GACGTATTCACCGTGGCATGCTGATCCACGATTACTAGCGATTCCGACTTCATGCCCTCGAGTTGCAGAGGACAATCCGAACTGAGATGACTTTTACGGATTAGCTCAGCCTTGCGACATTGCAACCTATTGTAGTCACCATTGTAGCACGTGTGTAGCCCACCCCATAAGGGCCGTGCTGACTTGACATCATCCCC				CTACTAGAATAGTAGCTAATACCGAATAAGGTCAATTAATTTGTTAATTGATGAAAGGAAGCCTTTAAAGCTTCGCTTGTAGATGAGTCTGCGTCTTATTAGTTAGTTGGTGGGGTAAATGCCTACCAAGACGATGATAAGTAACCGGCCTGAGAGA	TAGTGGCGAACGGGTGAGTAACGCGTGGATGATCTACCTATGAGATGGGGATAACTACTAGAAATAGTAGCTAATACCGAATAAGGTCAATTAATTTGTTAATTGATGAAAGGAAGCCTTTAAAGCTTCGCTTGTAGATGAGTCTGCGTC
Ixodes ricinus	T094	NPP															+	TAAGATTTTAATTCGAACTGAATTAGGACAACCAGGATCATTAATTGGCAATGACCAAATTTATAATGTTATTGTTACAGCCCATGCTTTTATTATAATTTTTTTTATAGTTATACCAGTAATGATTGGTGGATTTGGAAATTGATTAATTCCTTTAATATTAGGTGCACCAGATATAGCTTTTCCTCGAATAAATAATTTAAGTTTTTGATTATTACCCCCTTCTTTATTTTTATTAATTAATTCTTCTTTAGTTGAAAGTGGGGCAGGAACTGGATGAACAGTATACCCCCCACTTTCAGCAAATATTTCTCATTCTGGAGCTTCCGTTGACATAGCAATTTTCTCCCTTCATTTAGCAGGAATTTCATCAATTTTAGGGGCAATTAATTTTATTAC…	CTTTAATATTAGGTGCACCAGATATAGCTTTTCCTCGAATAAATAATTTAAGTTTTTGATTATTACCCCCTTCTTTATTTTTATTAATTAATTCTTCTTTAGTTGAAAGTGGGGCAGGAACTGGATGAACAGTATACCCCCCACTTTCAGCAAATATTTCTCATTCTGGAGCTTCCGTTGACATAGCAATTTTCTCCCTTCATTTAGCAGGAATTTCATCAATTTTAGGGGCAATTAATTTTATTACAACAATTATTAATATACGTTCACCAGGACTATCTTTAGAACGAATACCTTTATTTGTATGATCAGTTTTAATTACAGCAATTTTACTTCTTCTTTCTCTTCCTGTTCTTGCTGGAGCAATTACTATATTATTAACAGATCGAAATTTTAACA…
Ixodes ricinus	T095	NPP		Anaplasma phagocytophilum				+	+								+	TTTTAATTCGAACTGAATTAGGACAACCAGGATCATTAATTGGCAATGACCAAATTTATAATGTTATTGTTACAGCCCATGCTTTTATTATAATTTTTTTTATAGTTATACCAGTAATGATTGGTGGATTTGGAAATTGATTAATTCCTTTAATATTAGGTGCACCAGATATAGCTTTTCCTCGAATAAATAATTTAAGTTTTTGATTATTACCCCCTTCTTTATTTTTATTAATTAATTCTTCTTTAGTTGAAAGTGGGGCAGGAACTGGATGAACAGTATACCCCCCACTTTCAGCAAATATTTCTCATTCTGGAGCTTCCGTTGACATAGCAATTTTCTCCCTTCATTTAGCAGGAATTTCATCAATTTTAGGGGCAATTAATTTTATTACAACAA…	ATAGTTATACCAGTAATGATTGGTGGATTTGGAAATTGATTAATTCCTTTAATATTAGGTGCACCAGATATAGCTTTTCCTCGAATAAATAATTTAAGTTTTTGATTATTACCCCCTTCTTTATTTTTATTAATTAATTCTTCTTTAGTTGAAAGTGGGGCAGGAACTGGATGAACAGTATACCCCCCACTTTCAGCAAATATTTCTCATTCTGGAGCTTCCGTTGACATAGCAATTTTCTCCCTTCATTTAGCAGGAATTTCATCAATTTTAGGGGCAATTAATTTTATTACAACAATTATTAATATACGTTCACCAGGACTATCTTTAGAACGAATACCTTTATTTGTATGATCAGTTTTAATTACAGCAATTTTACTTCTTCTTTCTCTTCCTGTT…	GTGACTACATAGGTTGCAATGTCGCAAGGCTGAGCTAATCCGTAAAAGTCATCTCAGTTCGGATTGTCCTCTGCAACTCGAGGGCATGAAGTCGGAATCGCTAGTAATCGTGGATCAGCATGCCACGGTGAATACGTTCTCGGGTCTTGTACACACTGCCCGTCACGCCATGGGAATTGGCTTAACTCGAAGCTGGTGA	GAGACGTATATCACCGTGGCATGCTGAACCACGATTACTAGCGATTCCGACTTCATGCCCTCGAGTTGCAGAGGACAATCCGAACTGAGATGACTTTTACGGATTAGCTCAGCCTTGCGACATTGCAACCTATTGTAGTCACCATTGTAGCACGTGTGTAGCCCACCCCATAAGGGCCGTGCTGACTTGACATCATCCCC
Ixodes ricinus	T096	NPP															+	CTATAAGATTTTATTCGAACTGAATTAGGACAACCAGGATCATTAATTGGCAATGACCAGATTTATAATGTTATTGTTACAGCCCATGCTTTTATTATAATTTTTTTTATAGTTATACCAGTAATGATTGGTGGATTTGGAAATTGATTAATTCCTTTAATATTAGGTGCACCAGATATAGCTTTTCCTCGAATAAATAATTTAAGTTTTTGATTATTACCCCCTTCTTTATTTTTATTAATTAATTCTTCTTTAGTTGAAAGTGGGGCAGGAACTGGATGAACAGTATACCCCCCACTTTCAGCAAATATTTCTCATTCTGGAGCTTCCGTTGACATAGCAATTTTCTCCCTTCATTTAGCAGGAATTTCATCAATTTTAGGGGCAATTAATTTTATT…	AATATTAGGTGCACCAGATATAGCTTTTCCTCGAATAAATAATTTAAGTTTTTGATTATTACCCCCTTCTTTATTTTTATTAATTAATTCTTCTTTAGTTGAAAGTGGGGCAGGAACTGGATGAACAGTATACCCCCCACTTTCAGCAAATATTTCTCATTCTGGAGCTTCCGTTGACATAGCAATTTTCTCCCTTCATTTAGCAGGAATTTCATCAATTTTAGGGGCAATTAATTTTATTACAACAATTATTAATATACGTTCACCAGGACTATCTTTAGAACGAATACCTTTATTTGTATGATCAGTTTTAATTACAGCAATTTTACTTCTTCTTTCTCTTCCTGTTCTTGCTGGAGCAATTACTATATTATTAACAGATCGAAATTTTAACACTTC…
Ixodes ricinus	T097	NPP															+	TTCGAACTGAATTAGGACAACCAGGATCATTAATTGGCAATGACCAAATTTATAATGTTATTGTTACAGCCCATGCTTTTATTATAATTTTTTTTATAGTTATACCAGTAATGATTGGAGGATTTGGAAATTGATTAATTCCTTTAATATTAGGTGCACCAGATATAGCTTTTCCTCGAATAAATAATTTAAGTTTTTGATTATTACCCCCTTCTTTATTTTTATTAATTAATTCTTCTTTAGTTGAAAGGGGGCAGGAACTGGATGAACAGTATACCCCCCACTTTCAGCAAATATTTCTCATTCTGGAGCTTCCGTTGACATAGCAATTTTCTCCCTTCATTTAGCAGGAATTTCATCAATTTTAGGGGCAATTAATTTTATTACAACAATTATTAA…	CTCGAATAAATAATTTAAGTTTTTGATTATTACCCCCTTCTTTATTTTTATTAATTAATTCTTCTTTAGTTGAAAGTGGGGCAGGAACTGGATGAACAGTATACCCCCCACTTTCAGCAAATATTTCTCATTCTGGAGCTTCCGTTGACATAGCAATTTTCTCCCTTCATTTAGCAGGAATTTCATCAATTTTAGGGGCAATTAATTTTATTACAACAATTATTAATATACGTTCACCAGGACTATCTTTAGAACGAATACCTTTATTTGTATGATCAGTTTTAATTACAGCAATTTTACTTCTTCTTTCTCTTCCTGTTCTTGCTGGAGCAATTACTATATTATTAACAGATCGAAATTTTAACACTTCATTTTTTGATCCTTGTGGGGGAGGTGATC…
Ixodes ricinus	T098	NPP		Anaplasma platys		Borrelia afzelii							+	+			+	ATAAGATTTTAATTCGAACTGAATTAGGACAACCAGGATCATTAATTGGCAATGACCAGATTTATAATGTTATTGTTACAGCCCATGCTTTTATTATAATTTTTTTTATAGTTATACCAGTAATGATTGGTGGATTTGGAAATTGATTAATTCCTTTAATATTAGGTGCACCAGATATAGCTTTTCCTCGAATAAATAATTTAAGTTTTTGATTATTACCCCCTTCTTTATTTTTATTAATTAATTCTTCTTTAGTTGAAAGTGGGGCAGGAACTGGATGAACAGTATACCCCCCACTTTCAGCAAATATTTCTCATTCTGGAGCTTCCGTTGACATAGCAATTTTCTCCCTTCATTTAGCAGGAATTTCATCAATTTTAGGGGCAATTAATTTTATTA…	CACCAGATATAGCTTTTCCTCGAATAAATAATTTAAGTTTTTGATTATTACCCCCTTCTTTATTTTTATTAATTAATTCTTCTTTAGTTGAAAGTGGGGCAGGAACTGGATGAACAGTATACCCCCCACTTTCAGCAAATATTTCTCATTCTGGAGCTTCCGTTGACATAGCAATTTTCTCCCTTCATTTAGCAGGAATTTCATCAATTTTAGGGGCAATTAATTTTATTACAACAATTATTAATATACGTTCACCAGGACTATCTTTAGAACGAATACCTTTATTTGTATGATCAGTTTTAATTACAGCAATTTTACTTCTTCTTTCTCTTCCTGTTCTTGCTGGAGCAATTACTATATTATTAACAGATCGAAATTTTAACACTTCATTTTTTGATC…	ACATAGTTGCAATGTCCAAGGTTGAGCTAATCCGTAAAAGTCATCTCAGTTCGGATTGTCCTCTGCACTCGAGGGCATGAAGTCGGAATCGCTAGTAATCGTGGATCAGCATGCCACGGTGAATACGTTCTCGGGTCTTGTACACACTGCCCGTCACGCCATGGGAATTGGCTTAACTCGAAGCTGGTGA	GTATTCCCGTGGCATGCTGATCCACGATTACTACCGCATTCCGACTTCATGCCCTCGAGTTGCAGAGGACAATCCGAACTGAGATGACTTTTACGGATTAGCTCAGCCTTGCGACATTGCAACATATTGTAGTCACCATTGTAGCACGTGTGTAGCCCACCCCATAAGGGCCGTGCTGACTTGACATCATCCCC				CTACTAGAATAGTAGCTAATACCGAATAAGGTCAATTAATTTGTTAATTGATGAAAGGAAGCCTTTAAAGCTTCGCTTGTAGATGAGTCTGCGTCTTATTAGTTAGTTGGTGGGGTAAATGCCTACCAAGACGATGATAAGTAACCGGCCTGAGAGA	CGTGTGGCGAACGGGTGAGTAACGCGTGGATGATCTACCTATGAGATGGGGATAACTACTAGAAATAGTAGCTAATACCGAATAAGGTCAATTAATTTGTTAATTGATGAAAGGAAGCCTTTAAAGCTTCGCTTGTAGATGAGTCTGCGTCTTATTAGTTAG
Ixodes ricinus	T099	NPP		Anaplasma platys													+	TCTATAAGATTTTATTCGAACTGAATTAGGACAACCAGGATCATTAATTGGCAATGACCAAATTTATAATGTTATTGTTACAGCCCATGCTTTTATTATAATTTTTTTTATAGTTATACCAGTAATGATTGGTGGATTTGGAAATTGATTAATTCCTTTAATATTAGGTGCACCAGATATAGCTTTTCCTCGAATAAATAATTTAAGTTTTTGATTATTACCCCCTTCTTTATTTTTATTAATTAATTCTTCTTTAGTTGAAAGTGGAGCAGGAACTGGATGAACAGTTTACCCCCCACTTTCAGCAAATATTTCTCATTCTGGAGCTTCCGTTGACATAGCAATTTTCTCCCTTCATTTAGCAGGGATTTCATCAATTTTAGGGGCAATTAATTTTAT…	TAATATTAGGTGCACCAGATATAGCTTTTCCTCGAATAAATAATTTAAGTTTTTGATTATTACCCCCTTCTTTATTTTTATTAATTAATTCTTCTTTAGTTGAAAGTGGAGCAGGAACTGGATGAACAGTTTACCCCCCACTTTCAGCAAATATTTCTCATTCTGGAGCTTCCGTTGACATAGCAATTTTCTCCCTTCATTTAGCAGGGATTTCATCAATTTTAGGGGCAATTAATTTTATTACAACAATTATTAATATACGTTCACCAGGACTATCTTTAGAACGAATACCTTTATTTGTATGATCAGTTTTAATTACAGCAATTTTACTTCTTCTTTCTCTTCCTGTTCTTGCTGGAGCAATTACTATATTATTAACAGATCGAAATTTTAACACTT…	TAGGTTGCAATGTCGCAAGGCTGAGCTAATCCGTAAAAGTCATCTCAGTTCGGATTGTCCTCTGCAACTCGAGGGCATGAAGTCGGAATCGCTAGTAATCGTGGATCAGCATGCCACGGTGTATACGTTCTCGGGTCTTGTACACACTGCCCGTCACGCCATGGGAATTGGCTTAACTCGAAGCTGGTGA	ATTCACCGTGGCATGCTGATCCACGATTACTAGCGATTCCGACTTCATGCCCTCGAGTTGCAGAGGACAATCCGAACTGAGATGACTTTTACGGATTAGCTCAGCCTTGCGACATTGCAACCTATTGTAGTCACCATTGTAGCACGTGTGTAGCCCACCCCATAAGGGCCGTGCTGACTTGACATCATCCCCC
Ixodes ricinus	T100	NPP						+	+								+	CTATAAGAATTTTAATTCGAACTGAATTAGGACAACCAGGATCATTAATTGGCAATGACCAAATTTATAATGTTATTGTTACAGCCCATGCTTTTATTATAATTTTTTTTATAGTTATACCAGTAATGATTGGTGGATTTGGAAATTGATTAATTCCTTTAATATTAGGTGCACCAGATATAGCTTTTCCTCGAATAAATAATTTAAGTTTTTGATTATTACCCCCTTCTTTATTTTTATTAATTAATTCTTCTTTAGTTGAAAGTGGGGCAGGAACTGGATGAACAGTATACCCCCCACTTTCAGCAAATATTTCTCATTCTGGAGCTTCCGTTGACATAGCAATTTTCTCCCTTCATTTAGCAGGAATTTCATCAATTTTAGGGGCAATTAATTTTA…	CTTCTTTATTTTTATTAATTAATTCTTCTTTAGTTGAAAGTGGGGCAGGAACTGGATGAACAGTATACCCCCCACTTTCAGCAAATATTTCTCATTCTGGAGCTTCCGTTGACATAGCAATTTTCTCCCTTCATTTAGCAGGAATTTCATCAATTTTAGGGGCAATTAATTTTATTACAACAATTATTAATATACGTTCACCAGGACTATCTTTAGAACGAATACCTTTATTTGTATGATCAGTTTTAATTACAGCAATTTTACTTCTTCTTTCTCTTCCTGTTCTTGCTGGAGCAATTACTATATTATTAACAGATCGAAATTTTAACACTTCATTTTTTGATCCTTGTGGGGGAGGTGATCCAATTTTATATCAACATTTATTTTGATTTTTTGGTC…
Ixodes ricinus	T101	NPP															+	ATCTATAAGATTTTATTCGAACTGAATTAGGACAACCAGGATCATTAATTGGCAATGACCAAATTTATAATGTTATTGTTACAGCCCATGCTTTTATTATAATTTTTTTTATAGTTATACCAGTAATGATTGGTGGATTTGGAAATTGATTAATTCCTTTAATATTAGGTGCACCAGATATAGCTTTTCCTCGAATAAATAATTTAAGTTTTTGATTATTACCCCCTTCTTTATTTTTATTAATTAATTCTTCTTTAGTTGAAAGTGGGGCAGGAACTGGATGAACAGTATACCCCCCACTTTCAGCAAATATTTCTCATTCTGGAGCTTCCGTTGACATAGCAATTTTCTCCCTTCATTTAGCAGGAATTTCATCAATTTTAGGGGCAATTAATTTTA…	ATTGATTAATTCCTTTAATATTAGGTGCACCAGATATAGCTTTTCCTCGAATAAATAATTTAAGTTTTTGATTATTACCCCCTTCTTTATTTTTATTAATTAATTCTTCTTTAGTTGAAAGTGGGGCAGGAACTGGATGAACAGTATACCCCCCACTTTCAGCAAATATTTCTCATTCTGGAGCTTCCGTTGACATAGCAATTTTCTCCCTTCATTTAGCAGGAATTTCATCAATTTTAGGGGCAATTAATTTTATTACAACAATTATTAATATACGTTCACCAGGACTATCTTTAGAACGAATACCTTTATTTGTATGATCAGTTTTAATTACAGCAATTTTACTTCTTCTTTCTCTTCCTGTTCTTGCTGGAGCAATTACTATATTATTAACAGATC…
Ixodes ricinus	T102	NPP			Babesia canis canis-like			+		+	+						+	TTCGAACTGAATTAGGACAACCAGGATCATTAATTGGCAATGACCAAATTTATAATGTTATTGTTACAGCCCATGCTTTTATTATAATTTTTTTTATAGTTATACCAGTAATGATTGGTGGATTTGGAAATTGATTAATTCCTTTAATATTAGGTGCACCAGATATAGCTTTTCCTCGAATAAATAATTTAAGTTTTTGATTATTACCCCCTTCTTTATTTTTATTAATTAATTCTTCTTTAGTTGAAAGTGGGGCAGGAACTGGATGAACAGTATACCCCCCACTTTCAGCAAATATTTCTCATTCTGGAGCTTCCGTTGACATAGCAATTTTCTCCCTTCATTTAGCAGGAATTTCATCAATTTTAGGGGCAATTAATTTTATTACAACAATTATTA…	CCTCGAATAAATAATTTAAGTTTTTGATTATTACCCCCTTCTTTATTTTTATTAATTAATTCTTCTTTAGTTGAAAGTGGGGCAGGAACTGGATGAACAGTATACCCCCCACTTTCAGCAAATATTTCTCATTCTGGAGCTTCCGTTGACATAGCAATTTTCTCCCTTCATTTAGCAGGAATTTCATCAATTTTAGGGGCAATTAATTTTATTACAACAATTATTAATATACGTTCACCAGGACTATCTTTAGAACGAATACCTTTATTTGTATGATCAGTTTTAATTACAGCAATTTTACTTCTTCTTTCTCTTCCTGTTCTTGCTGGAGCAATTACTATATTATTAACAGATCGAAATTTTAACACTTCATTTTTTGATCCTTGTGGGGGAGGTGAT…			GACCTTATTCAGCATTAAATTTTTTTTAGCACCATTGTGGAAATCACGTTAATAATATATTTCTATACTGTGAGAGAAAGTTAGTGAAGGAACTTGACAGGA	TTGGTTATTTCGTTTTCGCTTTTGGGAATTTCCCTTTTTACTTTGAGAAAATTAGAGTGTTTCAAGCAGACTTTTGTCTTGAATACTTCAGCATGGAATAATAGAGTAGGACTTTGGTTCTATTTTGTTGGTTATTGAACCTTAGTAATGGTTAATAGGAACGGTTGGGGGCATTCGTATTTAACA	TAGAACCAAAGTCCTACTCTATTATTCCATGCTGAAGTATTCAAGACAAAAGTCTGCTTGAAACACTCTAATTTTCTCAAAGTAAAAAGGGAAATTCCCAAAAGCGAAAACGAAATAACCAACCAAATGGTCAAACCGTCAACGCAAAAATTCAACTACGAGCTTTTTAACTGCA
Ixodes ricinus	T103	NPP	y		Babesia canis canis-like	Borrelia afzelii				+	+		+	+			+	ATAAGATTTTAATTCGAACTGAATTAGGACAACCAGGATCATTAATTGGCAATGACCAAATTTATAATGTTATTGTTACAGCCCATGCTTTTATTATAATTTTTTTTATAGTTATACCAGTAATGATTGGTGGATTTGGAAATTGATTAATTCCTTTAATATTAGGTGCACCAGATATAGCTTTTCCTCGAATAAATAATTTAAGTTTTTGATTATTACCCCCTTCTTTATTTTTATTAATTAATTCTTCTTTAGTTGAAAGTGGGGCAGGAACTGGATGAACAGTATACCCCCCACTTTCAGCAAATATTTCTCATTCTGGAGCTTCCGTTGACATAGCAATTTTCTCCCTTCATTTAGCAGGAATTTCATCAATTTTAGGGGCAATTAATTTTATTA…	TAATATTAGGTGCACCAGATATAGCTTTTCCTCGAATAAATAATTTAAGTTTTTGATTATTACCCCCTTCTTTATTTTTATTAATTAATTCTTCTTTAGTTGAAAGTGGGGCAGGAACTGGATGAACAGTATACCCCCCACTTTCAGCAAATATTTCTCATTCTGGAGCTTCCGTTGACATAGCAATTTTCTCCCTTCATTTAGCAGGAATTTCATCAATTTTAGGGGCAATTAATTTTATTACAACAATTATTAATATACGTTCACCAGGACTATCTTTAGAACGAATACCTTTATTTGTATGATCAGTTTTAATTACAGCAATTTTACTTCTTCTTTCTCTTCCTGTTCTTGCTGGAGCAATTACTATATTATTAACAGATCGAAATTTTAACACTT…			AGCATTAATTTTTTTTAGCACCATTGTGGAAATCACGTTAATAATATATTTCTATACTGTGAGAGAAATTTAGTGAAGGAACTTGACAGTAT	TATTTCGTTTTCGCTTTTGGGAATTTCCCTTTTTACTTTGAGAAAATTAGAGTGTTTCAAGCAGACTTTTGTCTTGAATACTTCAGCATGGAATAATAGAGTAGGACTTTGGTTCTATTTTGTTGGTTATTGAACCTTAGTAATGGTTAATAGGAACGGTTGGGGGCATTCGTATTTAAAAA	ACAAATAGAACCAAAGTCCTACTCTATTATTCCATGCTGAAGTATTCAAGACAAAAGTCTGCTTGAAACACTCTAATTTTCTCAAAGTAAAAAGGGAAATTCCCAAAAGCGAAAACGAAATAACCAACCAAATGGTCAAACCGCTAACGCAAAAATTCAACTACGAGCTTTTTAACTGCA	CTACTAGAATAGTAGCTAATACCGAATAAGGTCAATTAATTTGTTAATTGATGAAAGGAAGCCTTTAAAGCTTCGCTTGTAGATGAGTCTGCGTCTTATTAGTTAGTTGGTGGGGTAAATGCCTACCAAGACGATGATAAGTAACCGGCCTGAGAGA	GTGGCGAACGGGTGAGTAACGCGTGGATGATCTACCTATGAGATGGGGATAACTACTAGAAATAGTAGCTAATACCGAATAAGGTCAATTAATTTGTTAATTGATGAAAGGAAGCCTTTAAAGCTTCGCTTGTAGATGAGTCTGCGTCTTATTAGTTAG
Dermacentor reticulatus	T104	NPP													+	+	+	TAGATTCTTATTCGAATAGAACTAAGACAACCCGGAACATTAATTGGGAATGATCAAATTTACAATGTAATTGTAACCGCTCACGCATTTATTATAATTTTCTTCATAGTCATACCTATTATAATTGGTGGTTTCGGAAATTGACTTGTTCCAATTATACTAGGAGCCCCTGATATAGCTTTTCCACGTATAAATAATATAAGATTTTGATTACTCCCTCCTTCTTTATTTTTACTAATTAATTCTTCCTTAATTGAATCAGGAGTAGGGACAGGGTGAACTGTCTATCCTCCCTTATCTTCTAATCTATCACATTATGGACCTGCCGTAGACTTAGCAATTTTTTCTCTTCATTTAGCCGGAGCTTCATCAATTTTAGGTGCAATTAATTTTATTACA…	CCACGTATAAATAATATAAGATTTTGATTACTCCCTCCTTCTTTATTTTTACTAATTAATTCTTCCTTAATTGAATCAGGAGTAGGGACAGGGTGAACTGTCTATCCTCCCTTATCTTCTAATCTATCACATTATGGACCTGCCGTAGACTTAGCAATTTTTTCTCTTCATTTAGCCGGAGCTTCATCAATTTTAGGTGCAATTAATTTTATTACAACAATTATTAATATACGATCAATTGGAATAACTCTTGAACGAATACCTTTATTTGTATGATCAGTATTAATTACTGCATTTCTTTTATTATTATCTTTGCCTGTATTAGCAGGAGCCATTACTATATTATTAACTGATCGAAATTTCAATACTTCATTTTTTGATCCTTCAGGAGGAGGAGAT…
Dermacentor reticulatus	T105	NPP													+	+	+	GATAAGATTCTTATTCGAATAGAACTAAGACAACCCGGAACATTAATTGGGAATGATCAAATTTACAATGTAATTGTAACCGCTCACGCATTTATTATAATTTTCTTCATAGTCATACCTATTATAATTGGTGGTTTCGGAAATTGACTTGTTCCAATTATACTAGGAGCCCCTGATATAGCTTTTCCACGTATAAATAATATAAGATTTTGATTACTCCCTCCTTCTTTATTTTTACTAATTAATTCTTCCTTAATTGAATCAGGAGTAGGGACAGGGTGAACTGTCTATCCTCCCTTATCTTCTAATCTATCACATTATGGACCTGCCGTAGACTTAGCAATTTTTTCTCTTCATTTAGCCGGAGCTTCATCAATTTTAGGTGCAATTAATTTTATT…	CGGAAATTGACTTGTTCCAATTATACTAGGAGCCCCTGATATAGCTTTTCCACGTATAAATAATATAAGATTTTGATTACTCCCTCCTTCTTTATTTTTACTAATTAATTCTTCCTTAATTGAATCAGGAGTAGGGACAGGGTGAACTGTCTATCCTCCCTTATCTTCTAATCTATCACATTATGGACCTGCCGTAGACTTAGCAATTTTTTCTCTTCATTTAGCCGGAGCTTCATCAATTTTAGGTGCAATTAATTTTATTACAACAATTATTAATATACGATCAATTGGAATAACTCTTGAACGAATACCTTTATTTGTATGATCAGTATTAATTACTGCATTTCTTTTATTATTATCTTTGCCTGTATTAGCAGGAGCCATTACTATATTATTAAC…
Dermacentor reticulatus	T106	NPP					Francisella-like endosymbiont of D. reticulatus	+							+	+	+	AATTCTTATTCGAATAGAACTAAGACAACCCGGAACATTAATTGGCGAATGATCAAATTTACAATGTAATTGTAACCGCTCACGCATTTATTATAATTTTCTTCATAGTCATACCTATTATAATTGGTGGTTTCGGAAATTGACTTGTTCCAATTATACTAGGAGCCCCTGATATAGCTTTTCCACGTATAAATAATATAAGATTTTGATTACTCCCTCCTTCTTTATTTTTACTAATTAATTCTTCCTTAATTGAATCAGGAGTAGGGACAGGGTGAACTGTCTATCCTCCCTTATCTTCTAATCTATCACATTATGGGCCTGCCGTAGACTTAGCAATTTTTTCTCTTCATTTAGCCGGAGCTTCATCAATTTTAGGTGCAATTAATTTTATTACAA…	TTGACTTGTTCCAATTATACTAGGAGCCCCTGATATAGCTTTTCCACGTATAAATAATATAAGATTTTGATTACTCCCTCCTTCTTTATTTTTACTAATTAATTCTTCCTTAATTGAATCAGGAGTAGGGACAGGGTGAACTGTCTATCCTCCCTTATCTTCTAATCTATCACATTATGGGCCTGCCGTAGACTTAGCAATTTTTTCTCTTCATTTAGCCGGAGCTTCATCAATTTTAGGTGCAATTAATTTTATTACAACAATTATTAATATACGATCAATTGGAATAACTCTTGAACGAATACCTTTATTTGTATGATCAGTATTAATTACTGCATTTCTTTTATTATTATCTTTGCCTGTATTAGCAGGAGCCATTACTATATTATTAACTGATCG…								CTACATCAACAGCCGTAGCTAATCCAACTGCAAAAATAAATTTAAAAAAACTTGGTCAGGATAAAATAAAAGCAACTGTATATACAACATATAACAATAACCTGCAAGGAAGTGTAAGATTACAATGGCAAGCTCCTAAAGGTTCTAAGTGTAATGATACTAGCTTCTCAATCACTAAGTACGCTGAGAAGAATGATAAGACTTGGGCAACTGTGACAGTTAAGCAAGGCAACAACTTCTGTAGCGGTAAGTGGACAGCTC	TAGTGATTGAGAAGCTAGTATCATTACACTTAGAACCTTTAGGAGCTTGCCATTGTAATCTTACACTTCCTTGCAGGTTATTGTTATATGTTGTATATACAGTTGCTTTTATTTTATCCTGACCAAGTTTTTTTAAATTTATTTTTGCAGTTGGTTTAGCTACGGCTGTTGATGTAGCTGCTTGTTCAGCAGTATCTTTAGCTGGTACTTTTGAATCATCAGAACCACCTAAACCTAGAGTAGAACAGCTCGCTAAACCTGCC
